# Supplementary material for: Dense time-course gene expression profiling of the Drosophila melanogaster innate immune response
Source: BMC Genomics. 2021 Apr 26;22:304. doi: 10.1186/s12864-021-07593-3 (PMC8074482; doi:10.1186/s12864-021-07593-3)
Supplement: Supplementary file 2 — Additional file 2 Table S1. List of differentially expressed genes identified using spline fitting and pairwise comparisons. [file 12864_2021_7593_MOESM2_ESM.xlsx]

## Sheet: DE genes
gene_ID	gene_name	shortSplineFit	longSplineFit	pairwiseComparison	top551ForClusterAnalysis	top214GenesWith2FoldChange	GenesUsedForGrangerCausality
FBgn0262531	CG43085	1	0	1	1	1	0
FBgn0050098	CG30098	1	0	1	1	1	1
FBgn0040104	lectin-24A	1	0	0	1	0	0
FBgn0050287	CG30287	1	1	0	1	0	0
FBgn0031055	et	1	0	0	1	0	0
FBgn0037396	CG11459	1	1	1	1	1	1
FBgn0039666	Diedel	1	1	1	1	1	1
FBgn0050091	CG30091	1	0	1	1	1	1
FBgn0038840	Grik	1	1	0	1	0	0
FBgn0283427	FASN1	1	0	1	1	1	1
FBgn0004240	DptA	1	0	1	1	1	1
FBgn0014865	Mtk	1	0	1	1	1	1
FBgn0034329	BomS1	1	0	1	1	1	1
FBgn0034328	BomBc1	1	0	1	1	1	1
FBgn0039298	to	1	0	1	1	1	1
FBgn0041182	Tep2	1	0	1	1	1	1
FBgn0010388	Dro	1	0	1	1	1	1
FBgn0266405	CG45045	1	0	1	1	1	0
FBgn0038214	CG9616	1	0	1	1	1	0
FBgn0015570	alpha-Est2	1	0	1	1	1	1
FBgn0260954	CG42586	1	1	1	1	1	1
FBgn0028537	CG31775	1	1	1	1	1	1
FBgn0002719	Men	1	0	1	1	0	1
FBgn0000406	Cyt-b5-r	1	0	1	1	0	1
FBgn0044810	TotX	1	1	0	1	0	0
FBgn0035978	UGP	1	1	1	1	0	1
FBgn0038914	fit	1	0	1	1	1	1
FBgn0038838	TotB	1	1	0	1	0	0
FBgn0039114	Lsd-1	1	0	0	1	0	0
FBgn0010040	GstD4	1	0	1	1	1	1
FBgn0040069	vanin-like	1	1	1	1	0	1
FBgn0086359	Invadolysin	1	0	1	1	0	1
FBgn0265577	IBIN	1	0	1	1	1	0
FBgn0032076	Argl	1	1	1	1	0	0
FBgn0034407	DptB	1	0	1	1	1	1
FBgn0012034	AcCoAS	1	0	1	1	0	1
FBgn0014396	tim	1	0	1	1	1	1
FBgn0028646	aralar1	1	1	1	1	0	1
FBgn0015316	Try29F	1	0	1	1	1	1
FBgn0040609	CG3348	1	0	1	1	1	1
FBgn0002565	Lsp2	1	1	1	1	1	1
FBgn0031428	CG9886	1	1	1	1	0	1
FBgn0032381	Mal-B1	1	0	1	1	1	1
FBgn0031701	TotM	1	1	1	1	1	1
FBgn0040735	BomT2	1	1	1	1	1	0
FBgn0039685	Obp99b	1	0	0	1	0	0
FBgn0041579	AttC	1	0	1	1	1	1
FBgn0053138	AGBE	1	1	1	1	0	1
FBgn0260474	CG30002	0	1	1	1	0	1
FBgn0043783	CG32444	0	1	1	1	0	1
FBgn0002569	Mal-A2	0	1	1	1	0	1
FBgn0261930	vnd	0	1	1	1	1	1
FBgn0002563	Lsp1beta	0	1	0	1	0	0
FBgn0038463	CG3534	0	1	1	1	0	1
FBgn0033439	CG1773	0	1	0	1	0	0
FBgn0027578	Nepl21	0	1	0	1	0	0
FBgn0002562	Lsp1alpha	0	1	0	1	0	0
FBgn0035484	CG11594	0	1	1	1	0	1
FBgn0030157	CG1468	0	1	0	1	0	0
FBgn0024289	Sodh-1	0	1	1	1	1	1
FBgn0032638	SPH93	0	1	1	1	1	1
FBgn0040102	lectin-24Db	0	1	0	1	0	0
FBgn0028532	CG7968	0	1	1	1	1	0
FBgn0032402	PLCXD	0	1	0	1	0	0
FBgn0032066	LManIII	0	1	1	1	1	1
FBgn0053966	CG33966	0	1	1	1	0	0
FBgn0003867	tsl	0	1	0	1	0	0
FBgn0051148	Gba1a	0	1	1	1	1	1
FBgn0039613	Nepl20	0	1	0	1	0	0
FBgn0039768	CG15533	0	1	1	1	1	1
FBgn0036738	CG7542	0	1	1	1	1	1
FBgn0001089	Gal	0	1	1	1	0	1
FBgn0033296	Mal-A7	0	1	1	1	1	1
FBgn0002571	Mal-A3	0	1	1	1	0	1
FBgn0001125	Got2	0	1	0	1	0	0
FBgn0259140	CG42255	0	1	1	1	0	1
FBgn0085453	Mthfs	0	1	0	1	0	0
FBgn0028396	TotA	0	1	1	1	1	1
FBgn0032253	LManI	0	1	1	1	0	1
FBgn0041156	exex	0	1	1	1	0	1
FBgn0259715	CG42369	0	1	1	1	0	1
FBgn0053306	CG33306	0	1	1	1	1	1
FBgn0020513	Paics	0	1	1	1	0	0
FBgn0030968	CG7322	0	1	1	1	0	1
FBgn0035619	Alp10	0	1	1	1	1	0
FBgn0085358	Diedel3	0	1	1	1	1	1
FBgn0003076	Pgm1	0	1	1	1	0	0
FBgn0039008	CG6972	0	1	0	1	0	0
FBgn0023477	Taldo	0	1	0	1	0	0
FBgn0044812	TotC	0	1	1	1	1	1
FBgn0035147	Gale	0	1	0	1	0	0
FBgn0040252	Ugt303A1	0	1	0	1	0	0
FBgn0002526	LanA	0	1	0	1	0	0
FBgn0030724	Nipsnap	0	1	0	1	0	0
FBgn0028534	CG7916	0	1	1	1	0	0
FBgn0032864	CG2493	0	1	0	1	0	0
FBgn0033294	Mal-A4	0	1	1	1	1	1
FBgn0063491	GstE9	0	1	1	1	0	1
FBgn0053965	CG33965	0	1	1	1	0	0
FBgn0014033	Sr-CI	0	1	0	1	0	0
FBgn0029990	CG2233	0	1	1	1	0	0
FBgn0035620	Alp9	0	1	1	1	1	0
FBgn0036752	Adgf-A	0	1	0	1	0	0
FBgn0029147	NtR	0	1	1	1	0	1
FBgn0243514	eater	0	1	1	1	0	1
FBgn0262115	CG17683	0	1	0	1	0	0
FBgn0014931	CG2678	0	1	0	1	0	0
FBgn0005670	Cyp4d1	0	1	1	1	0	1
FBgn0031313	CG5080	0	1	0	1	0	0
FBgn0037870	CG18577	0	1	1	1	0	0
FBgn0019940	Rh6	0	1	1	1	0	1
FBgn0003358	Jon99Ci	0	1	1	1	0	1
FBgn0043470	lambdaTry	0	1	1	1	0	1
FBgn0259896	NimC1	0	1	1	1	0	1
FBgn0051091	CG31091	0	1	1	1	1	1
FBgn0028920	CG8997	0	1	1	1	0	1
FBgn0030326	CG2444	0	1	1	1	1	1
FBgn0032889	CG9331	0	1	0	1	0	0
FBgn0033451	Marc	0	1	0	1	0	0
FBgn0038257	smp-30	0	1	1	1	0	1
FBgn0037090	Est-Q	0	1	0	1	0	0
FBgn0031813	Acox3	0	1	0	1	0	0
FBgn0040827	CG13315	0	1	0	1	0	0
FBgn0002570	Mal-A1	0	1	1	1	1	1
FBgn0022355	Tsf1	0	1	1	1	0	1
FBgn0036066	CG14160	0	1	1	1	0	1
FBgn0027579	mino	0	1	1	1	0	1
FBgn0038924	CG6028	0	1	0	1	0	0
FBgn0064237	Idgf5	0	1	0	1	0	0
FBgn0032068	LManV	0	1	1	1	1	1
FBgn0028540	CG9008	0	1	0	1	0	0
FBgn0031360	CG31937	0	1	0	1	0	0
FBgn0033949	Had2	0	1	1	1	0	0
FBgn0034436	CG11961	0	1	0	1	0	0
FBgn0032839	AANATL3	0	1	1	1	1	0
FBgn0001124	Got1	0	1	0	1	0	0
FBgn0034885	Eglp4	0	1	1	1	0	1
FBgn0020385	pug	0	1	0	1	0	0
FBgn0034117	CG7997	0	1	1	1	0	1
FBgn0036449	bmm	0	1	0	1	0	0
FBgn0011770	Gip	0	1	0	1	0	0
FBgn0026721	fat-spondin	0	1	1	1	0	1
FBgn0032069	LManVI	0	1	1	1	1	1
FBgn0001187	Hex-C	0	1	0	1	0	0
FBgn0263199	Galk	0	1	0	1	0	0
FBgn0038135	CG8773	0	1	1	1	0	1
FBgn0035678	CG10469	0	1	0	1	0	0
FBgn0085360	CG34331	0	1	1	1	0	0
FBgn0037607	CG8036	0	1	0	1	0	0
FBgn0014019	Rh5	0	1	1	1	0	1
FBgn0039774	CDase	0	1	0	1	0	0
FBgn0027550	CG6495	0	1	1	1	0	1
FBgn0030911	lncRNA:CR15061	0	1	1	1	1	0
FBgn0261575	tobi	0	1	1	1	1	1
FBgn0028533	CG7953	0	1	1	1	0	0
FBgn0053509	CG33509	0	1	1	1	1	1
FBgn0033999	CG8093	0	1	0	1	0	0
FBgn0021776	mira	0	1	0	1	0	0
FBgn0029795	CG15773	0	1	1	1	1	0
FBgn0010415	Sdc	0	1	0	1	0	0
FBgn0034488	Hacl	0	1	0	1	0	0
FBgn0036587	CG4950	0	1	1	1	0	0
FBgn0050052	Obp49a	0	1	1	1	0	1
FBgn0061356	Hao	0	1	1	1	0	1
FBgn0029167	Hml	0	1	1	1	0	1
FBgn0032373	Vha100-5	0	1	1	1	0	1
FBgn0035679	CG10467	0	1	0	1	0	0
FBgn0032161	CG4594	0	1	0	1	0	0
FBgn0035941	CG13313	0	1	0	1	0	0
FBgn0261628	CG42711	0	1	1	1	0	1
FBgn0033297	Mal-A8	0	1	1	1	1	1
FBgn0040349	CG3699	0	1	0	1	0	0
FBgn0004885	tok	0	1	0	1	0	0
FBgn0036623	Agpat3	0	1	0	1	0	0
FBgn0051674	CG31674	0	1	0	1	0	0
FBgn0262142	lncRNA:CR42868	0	1	1	1	1	0
FBgn0000046	Act87E	0	1	0	1	0	0
FBgn0035076	Ance-5	0	1	1	1	0	1
FBgn0033742	Nepl10	0	1	1	1	0	0
FBgn0030054	Caf1-180	0	1	1	1	0	1
FBgn0013348	TpnC41C	0	1	0	1	0	0
FBgn0000045	Act79B	0	1	1	1	0	1
FBgn0054040	CG34040	0	1	1	1	1	1
FBgn0040942	CG12643	0	1	0	1	0	0
FBgn0052702	Cubn	0	1	1	1	0	1
FBgn0014031	Agxt	0	1	1	1	0	1
FBgn0033446	CG1648	0	1	0	1	0	0
FBgn0263336	lncRNA:CR43417	0	1	1	1	0	0
FBgn0039342	CG5107	0	1	1	1	1	0
FBgn0052251	Claspin	0	1	1	1	1	1
FBgn0011704	RnrS	0	1	1	1	0	1
FBgn0034837	RpL22-like	0	1	0	1	0	0
FBgn0054003	NimB3	0	1	1	1	0	1
FBgn0037228	CG1092	0	1	0	1	0	0
FBgn0262782	Mdh1	0	1	0	1	0	0
FBgn0038865	cDIP	0	1	0	1	0	0
FBgn0003074	Pgi	0	1	0	1	0	0
FBgn0051102	CG31102	0	1	0	1	0	0
FBgn0027584	CG4757	0	1	1	1	1	1
FBgn0038034	Cyp9f3	0	1	0	1	0	0
FBgn0032770	CG13086	0	1	0	1	0	0
FBgn0031418	CG3609	0	1	1	1	0	1
FBgn0037973	CG18547	0	1	1	1	0	1
FBgn0261393	alpha-Est5	0	1	0	1	0	0
FBgn0033353	CG13749	0	1	0	1	0	0
FBgn0034761	CG4250	0	1	1	1	0	1
FBgn0035189	CG9119	0	1	1	1	0	1
FBgn0051636	CG31636	0	1	1	1	0	0
FBgn0025454	Cyp6g1	0	1	0	1	0	0
FBgn0259101	CG42249	0	1	0	1	0	0
FBgn0030396	CG2556	0	1	1	1	0	0
FBgn0034394	CG15096	0	1	1	1	0	1
FBgn0038391	GATAe	0	1	0	1	0	0
FBgn0063492	GstE8	0	1	1	1	0	1
FBgn0267755	lncRNA:CR46086	0	1	1	1	0	0
FBgn0035356	CG16986	0	1	1	1	0	1
FBgn0024740	Lip2	0	1	0	1	0	0
FBgn0038966	pinta	0	1	0	1	0	0
FBgn0035298	SCOT	0	1	0	1	0	0
FBgn0029828	CG6067	0	1	1	1	0	1
FBgn0010501	Dcp-1	0	1	1	1	0	1
FBgn0016047	nompA	0	1	0	1	0	0
FBgn0267385	PyK	0	1	0	1	0	0
FBgn0037146	P5CS	0	1	0	1	0	0
FBgn0030594	fiz	0	1	0	1	0	0
FBgn0033465	Etf-QO	0	1	0	1	0	0
FBgn0039315	CG13658	0	1	1	1	0	0
FBgn0063923	Kaz1-ORFB	0	1	0	1	0	0
FBgn0031148	Cbs	0	1	0	1	0	0
FBgn0034662	CG13492	0	1	0	1	0	0
FBgn0040923	CG11368	0	1	0	1	0	0
FBgn0044872	FucTC	0	1	0	1	0	0
FBgn0033216	CG1946	0	1	1	1	1	1
FBgn0034045	CG8249	0	1	0	1	0	0
FBgn0016075	vkg	0	1	1	1	0	1
FBgn0028542	NimB4	0	1	0	1	0	0
FBgn0036208	CG10361	0	1	0	1	0	0
FBgn0050049	CG30049	0	1	1	1	0	1
FBgn0030478	CG1640	0	1	0	1	0	0
FBgn0262353	CG43051	0	1	0	1	0	0
FBgn0044047	Ilp6	0	1	0	1	0	0
FBgn0038115	CG7966	0	1	0	1	0	0
FBgn0038236	Cyp313a1	0	1	1	1	0	1
FBgn0035702	CG10147	0	1	0	1	0	0
FBgn0027657	glob1	0	1	1	1	0	1
FBgn0003137	Ppn	0	1	0	1	0	0
FBgn0034663	CG4363	0	1	1	1	1	0
FBgn0012037	Ance	0	1	1	1	0	1
FBgn0034664	CG4377	0	1	1	1	1	0
FBgn0263083	CG43351	0	1	1	1	0	1
FBgn0086909	CG31751	0	1	0	1	0	0
FBgn0026755	Ugt37B1	0	1	1	1	0	0
FBgn0000299	Col4a1	0	1	1	1	0	1
FBgn0058470	CG40470	0	1	0	1	0	0
FBgn0029648	CG3603	0	1	0	1	0	0
FBgn0025686	Amnionless	0	1	1	1	0	1
FBgn0030098	CG12057	0	1	1	1	1	0
FBgn0032779	Alp12	0	1	0	1	0	0
FBgn0036337	Adk2	0	1	0	1	0	0
FBgn0036824	CG3902	0	1	0	1	0	0
FBgn0011754	PhKgamma	0	1	0	1	0	0
FBgn0052549	CG32549	0	1	0	1	0	0
FBgn0086254	Akr1B	0	1	0	1	0	0
FBgn0011260	Sema2a	0	1	0	1	0	0
FBgn0031500	CG17221	0	1	0	1	0	0
FBgn0032008	CG14277	0	1	0	1	0	0
FBgn0030999	Mur18B	0	1	0	1	0	0
FBgn0039118	CG10208	0	1	0	1	0	0
FBgn0037110	ORMDL	0	1	0	1	0	0
FBgn0283480	Alp2	0	1	1	1	0	1
FBgn0052115	CG32115	0	1	0	1	0	0
FBgn0030239	CG17333	0	1	0	1	0	0
FBgn0043471	kappaTry	0	1	1	1	0	1
FBgn0052695	CG32695	0	1	0	1	0	0
FBgn0040606	CG6503	0	1	0	1	0	0
FBgn0036759	CG5577	0	1	0	1	0	0
FBgn0034085	Ptp52F	0	1	1	1	0	1
FBgn0039849	CG11334	0	1	1	1	0	1
FBgn0027108	Inx2	0	1	0	1	0	0
FBgn0031516	CG9663	0	1	0	1	0	0
FBgn0038037	Cyp9f2	0	1	0	1	0	0
FBgn0051075	CG31075	0	1	0	1	0	0
FBgn0037215	beta-Man	0	1	0	1	0	0
FBgn0027843	CAH2	0	1	0	1	0	0
FBgn0015781	P5cr	0	1	0	1	0	0
FBgn0026754	Ugt37C1	0	1	1	1	0	0
FBgn0262357	CG43055	0	1	1	1	1	1
FBgn0031732	CG11149	0	1	1	1	0	1
FBgn0052669	CG32669	0	1	1	1	0	1
FBgn0034736	gas	0	1	0	1	0	0
FBgn0015039	Cyp9b2	0	1	0	1	0	0
FBgn0039349	Ssadh	0	1	0	1	0	0
FBgn0035355	CG16985	0	1	1	1	0	1
FBgn0036212	CG11597	0	1	0	1	0	0
FBgn0016715	Reg-2	0	1	0	1	0	0
FBgn0032820	fbp	0	1	1	1	0	1
FBgn0033027	TpnC4	0	1	0	1	0	0
FBgn0003882	tub	0	1	0	1	0	0
FBgn0053127	CG33127	0	1	0	1	0	0
FBgn0040775	CG12158	0	1	0	1	0	0
FBgn0085313	CG34284	0	1	0	1	0	0
FBgn0025700	CG5885	0	1	0	1	0	0
FBgn0039674	CG1907	0	1	0	1	0	0
FBgn0033879	Echs1	0	1	0	1	0	0
FBgn0028670	Vha100-2	0	1	0	1	0	0
FBgn0037386	CG1208	0	1	1	1	1	1
FBgn0037678	CG16749	0	1	0	1	0	0
FBgn0038740	CG4562	0	1	0	1	0	0
FBgn0033450	Lsm11	0	1	1	1	0	1
FBgn0027528	goe	0	1	0	1	0	0
FBgn0051092	LpR2	0	1	1	1	0	1
FBgn0015038	Cyp9b1	0	1	0	1	0	0
FBgn0038700	CG3734	0	1	1	1	0	1
FBgn0023514	CG14805	0	1	0	1	0	0
FBgn0000094	Anp	0	1	0	1	0	0
FBgn0004888	Scsalpha1	0	1	0	1	0	0
FBgn0013770	Cp1	0	1	0	1	0	0
FBgn0032264	Lip4	0	1	0	1	0	0
FBgn0035445	Ids	0	1	1	1	1	1
FBgn0005655	PCNA	0	1	0	1	0	0
FBgn0037387	CG1213	0	1	1	1	0	1
FBgn0051089	CG31089	0	1	1	1	1	1
FBgn0031925	Cyp4d21	0	1	1	1	0	1
FBgn0263355	CG31688	0	1	0	1	0	0
FBgn0051300	CG31300	0	1	1	1	0	0
FBgn0086355	Tpi	0	1	0	1	0	0
FBgn0035673	CG6602	0	1	1	1	0	0
FBgn0030966	shop	0	1	0	1	0	0
FBgn0051445	CG31445	0	1	0	1	0	0
FBgn0035065	CG3589	0	1	0	1	0	0
FBgn0030872	Ucp4A	0	1	0	1	0	0
FBgn0034246	Dcr-2	0	1	0	1	0	0
FBgn0034247	CG6484	0	1	1	1	1	1
FBgn0261524	lic	0	1	0	1	0	0
FBgn0029969	CG10932	0	1	0	1	0	0
FBgn0261108	Atg13	0	1	0	1	0	0
FBgn0035726	CG9953	0	1	0	1	0	0
FBgn0037560	CR18228	0	1	0	1	0	0
FBgn0033304	Cyp6a13	0	1	0	1	0	0
FBgn0052751	CG32751	0	1	1	1	1	1
FBgn0040257	Ugt302E1	0	1	1	1	0	0
FBgn0037697	GstZ2	0	1	1	1	0	1
FBgn0033697	Cyp6t3	0	1	0	1	0	0
FBgn0261800	LanB1	0	1	0	1	0	0
FBgn0261444	CG3638	0	1	0	1	0	0
FBgn0050339	CG30339	0	1	0	1	0	0
FBgn0033468	CG1418	0	1	0	1	0	0
FBgn0032350	CG6287	0	1	0	1	0	0
FBgn0020908	Scp1	0	1	1	1	0	1
FBgn0062412	Ctr1B	0	1	0	1	0	0
FBgn0039872	salt	0	1	1	1	0	1
FBgn0053087	LRP1	0	1	0	1	0	0
FBgn0262150	CG42876	0	1	0	1	0	0
FBgn0038858	CG5793	0	1	0	1	0	0
FBgn0004643	Zw10	0	1	0	1	0	0
FBgn0051472	sgll	0	1	0	1	0	0
FBgn0030484	GstT4	0	1	0	1	0	0
FBgn0039293	Alg9	0	1	0	1	0	0
FBgn0031479	Prx6005	0	1	0	1	0	0
FBgn0034588	CG9394	0	1	0	1	0	0
FBgn0040733	BomS6	0	1	0	1	0	0
FBgn0250906	Pgk	0	1	0	1	0	0
FBgn0260479	CG31904	0	1	0	1	0	0
FBgn0004167	kst	0	1	0	1	0	0
FBgn0031043	Naa20A	0	1	0	1	0	0
FBgn0034437	CG10051	0	1	0	1	0	0
FBgn0262107	asRNA:CR42860	0	1	0	1	0	0
FBgn0032358	Ppt2	0	1	0	1	0	0
FBgn0034618	CG9485	0	1	0	1	0	0
FBgn0030051	spirit	0	1	0	1	0	0
FBgn0035300	CG1139	0	1	1	1	0	1
FBgn0267978	ap	0	1	0	1	0	0
FBgn0086691	UK114	0	1	0	1	0	0
FBgn0000455	Dip-C	0	1	0	1	0	0
FBgn0010246	Myo61F	0	1	1	1	0	1
FBgn0051104	CG31104	0	1	1	1	1	0
FBgn0030007	alpha-PheRS	0	1	0	1	0	0
FBgn0063493	GstE7	0	1	1	1	0	1
FBgn0035742	Acbp4	0	1	0	1	0	0
FBgn0030512	Nadsyn	0	1	0	1	0	0
FBgn0027547	CG1927	0	1	0	1	0	0
FBgn0038742	Arc42	0	1	0	1	0	0
FBgn0023407	B4	0	1	0	1	0	0
FBgn0026061	Mipp1	0	1	1	1	0	1
FBgn0013773	Cyp6a22	0	1	0	1	0	0
FBgn0013307	Odc1	0	1	0	1	0	0
FBgn0003189	r	0	1	0	1	0	0
FBgn0051087	CG31087	0	1	1	1	1	0
FBgn0051427	CR31427	0	1	0	1	0	0
FBgn0028518	CG18480	0	1	0	1	0	0
FBgn0035228	CG12091	0	1	0	1	0	0
FBgn0015001	iotaTry	0	1	1	1	0	1
FBgn0031011	CG8034	0	1	0	1	0	0
FBgn0023513	CG14803	0	1	0	1	0	0
FBgn0030761	CG9784	0	1	0	1	0	0
FBgn0051548	CG31548	0	1	0	1	0	0
FBgn0029996	UbcE2H	0	1	0	1	0	0
FBgn0266064	GlyS	0	1	0	1	0	0
FBgn0261361	CG42638	0	1	0	1	0	0
FBgn0262516	Trpml	0	1	0	1	0	0
FBgn0038829	CG17271	0	1	0	1	0	0
FBgn0034276	Sardh	0	1	1	1	0	1
FBgn0036654	CG9692	0	1	0	1	0	0
FBgn0034454	CG15120	0	1	1	1	0	1
FBgn0260744	Tango9	0	1	0	1	0	0
FBgn0263598	Vha68-2	0	1	0	1	0	0
FBgn0033696	Cyp6g2	0	1	0	1	0	0
FBgn0034528	CG11180	0	1	0	1	0	0
FBgn0001248	Idh	0	1	0	1	0	0
FBgn0030521	CtsB	0	1	0	1	0	0
FBgn0039562	Gp93	0	1	0	1	0	0
FBgn0267513	28SrRNA-Psi:CR45853	0	0	1	1	1	0
FBgn0031791	AANATL2	0	0	1	0	0	0
FBgn0033246	ACC	0	0	1	0	0	0
FBgn0033936	Achl	0	0	1	0	0	0
FBgn0014454	Acp1	0	0	1	1	1	0
FBgn0000052	Pfas	0	0	1	0	0	0
FBgn0000055	Adh	0	0	1	0	0	0
FBgn0026602	Adk3	0	0	1	0	0	0
FBgn0020508	Ag5r2	0	0	1	0	0	0
FBgn0025595	AkhR	0	0	1	0	0	0
FBgn0003863	alphaTry	0	0	1	0	0	0
FBgn0000078	Amy-d	0	0	1	0	0	0
FBgn0000079	Amy-p	0	0	1	0	0	0
FBgn0267408	AOX1	0	0	1	0	0	0
FBgn0087002	apolpp	0	0	1	0	0	0
FBgn0023535	arg	0	0	1	0	0	0
FBgn0270926	AsnS	0	0	1	0	0	0
FBgn0012042	AttA	0	0	1	1	1	1
FBgn0041581	AttB	0	0	1	1	1	1
FBgn0032049	Bace	0	0	1	1	1	1
FBgn0010357	betaTry	0	0	1	0	0	0
FBgn0027348	bgm	0	0	1	0	0	0
FBgn0024491	Bin1	0	0	1	0	0	0
FBgn0043364	cbt	0	0	1	0	0	0
FBgn0000278	CecB	0	0	1	1	1	1
FBgn0000279	CecC	0	0	1	1	1	1
FBgn0034440	CG10073	0	0	1	0	0	0
FBgn0032684	Ugt301D1	0	0	1	0	0	0
FBgn0039091	CG10182	0	0	1	1	1	1
FBgn0032685	CG10211	0	0	1	0	0	0
FBgn0035695	CG10226	0	0	1	0	0	0
FBgn0039107	CG10300	0	0	1	0	0	0
FBgn0032805	CG10337	0	0	1	1	1	0
FBgn0039296	Sil1	0	0	1	0	0	0
FBgn0039312	CG10514	0	0	1	0	0	0
FBgn0039324	CG10553	0	0	1	0	0	0
FBgn0039323	CG10559	0	0	1	0	0	0
FBgn0039325	CG10560	0	0	1	1	1	1
FBgn0034289	CG10910	0	0	1	0	0	0
FBgn0034295	CG10911	0	0	1	0	0	0
FBgn0034296	CG10912	0	0	1	0	0	0
FBgn0031860	Daao2	0	0	1	0	0	0
FBgn0037186	CG11241	0	0	1	0	0	0
FBgn0038733	CG11407	0	0	1	0	0	0
FBgn0039629	CG11842	0	0	1	0	0	0
FBgn0039299	CG11854	0	0	1	1	1	1
FBgn0039310	CG11878	0	0	1	1	1	0
FBgn0039313	CG11892	0	0	1	0	0	0
FBgn0039316	CG11893	0	0	1	1	1	0
FBgn0031248	CG11912	0	0	1	0	0	0
FBgn0036467	CG12310	0	0	1	0	0	0
FBgn0033774	CG12374	0	0	1	1	1	1
FBgn0040688	CG12483	0	0	1	0	0	0
FBgn0033301	CG12780	0	0	1	0	0	0
FBgn0033945	CG12868	0	0	1	0	0	0
FBgn0036656	CG13026	0	0	1	0	0	0
FBgn0036583	CG13055	0	0	1	0	0	0
FBgn0036563	CG13075	0	0	1	0	0	0
FBgn0032803	CG13082	0	0	1	0	0	0
FBgn0032055	Sgp	0	0	1	0	0	0
FBgn0032088	CG13102	0	0	1	0	0	0
FBgn0033723	CG13155	0	0	1	1	1	1
FBgn0032613	Nepl9	0	0	1	0	0	0
FBgn0035929	CG13311	0	0	1	0	0	0
FBgn0033787	CG13321	0	0	1	0	0	0
FBgn0033788	CG13323	0	0	1	0	0	0
FBgn0033792	CG13325	0	0	1	1	1	1
FBgn0039151	CG13607	0	0	1	0	0	0
FBgn0039202	CG13622	0	0	1	0	0	0
FBgn0039319	CG13659	0	0	1	0	0	0
FBgn0035583	CG13704	0	0	1	0	0	0
FBgn0036956	CG13813	0	0	1	0	0	0
FBgn0039040	CG13833	0	0	1	0	0	0
FBgn0035104	CG13875	0	0	1	0	0	0
FBgn0036935	CG14186	0	0	1	0	0	0
FBgn0031032	CG14204	0	0	1	1	1	1
FBgn0031034	CG14205	0	0	1	1	1	1
FBgn0031033	CG14219	0	0	1	1	1	1
FBgn0038525	CG14329	0	0	1	0	0	0
FBgn0038207	CG14356	0	0	1	0	0	0
FBgn0032896	CG14400	0	0	1	0	0	0
FBgn0030595	CG14406	0	0	1	0	0	0
FBgn0037174	CG14457	0	0	1	0	0	0
FBgn0034293	CG14495	0	0	1	0	0	0
FBgn0034317	CG14499	0	0	1	1	1	1
FBgn0039612	Nepl19	0	0	1	0	0	0
FBgn0039611	Nepl18	0	0	1	0	0	0
FBgn0037126	CG14567	0	0	1	0	0	0
FBgn0033250	CG14762	0	0	1	0	0	0
FBgn0035734	CG14823	0	0	1	0	0	0
FBgn0038451	CG14893	0	0	1	1	1	1
FBgn0035409	CG14963	0	0	1	0	0	0
FBgn0035496	CG14990	0	0	1	0	0	0
FBgn0030929	CG15043	0	0	1	1	1	0
FBgn0030928	CG15044	0	0	1	0	0	0
FBgn0030927	CG15046	0	0	1	1	1	0
FBgn0040734	BomS5	0	0	1	1	1	1
FBgn0034331	BomBc2	0	0	1	1	1	0
FBgn0032669	CG15155	0	0	1	0	0	0
FBgn0032733	CG15170	0	0	1	1	1	1
FBgn0030234	CG15211	0	0	1	0	0	0
FBgn0040843	CG15213	0	0	1	0	0	0
FBgn0030331	CG15221	0	0	1	0	0	0
FBgn0028948	CG15253	0	0	1	0	0	0
FBgn0028949	CG15254	0	0	1	0	0	0
FBgn0028950	CG15255	0	0	1	0	0	0
FBgn0031373	CG15358	0	0	1	0	0	0
FBgn0030105	CG15369	0	0	1	1	1	1
FBgn0031579	CG15422	0	0	1	0	0	0
FBgn0038894	CG15497	0	0	1	0	0	0
FBgn0039769	CG15534	0	0	1	1	1	1
FBgn0034159	CG15615	0	0	1	1	1	0
FBgn0029766	CG15784	0	0	1	1	1	1
FBgn0035743	Acbp6	0	0	1	1	1	0
FBgn0031560	CG16713	0	0	1	1	1	1
FBgn0039092	CG16723	0	0	1	1	1	1
FBgn0038719	CG16727	0	0	1	1	1	1
FBgn0029765	CG16756	0	0	1	0	0	0
FBgn0036767	CG16775	0	0	1	1	1	0
FBgn0032856	CG16798	0	0	1	0	0	0
FBgn0028544	Vajk3	0	0	1	0	0	0
FBgn0034480	CG16898	0	0	1	0	0	0
FBgn0040732	CG16926	0	0	1	0	0	0
FBgn0032387	CG16965	0	0	1	0	0	0
FBgn0032285	CG17108	0	0	1	0	0	0
FBgn0032297	CG17124	0	0	1	0	0	0
FBgn0032299	CG17127	0	0	1	1	1	0
FBgn0038850	CG17279	0	0	1	0	0	0
FBgn0032713	Ugt36D1	0	0	1	0	0	0
FBgn0038450	CG17560	0	0	1	0	0	0
FBgn0038449	CG17562	0	0	1	0	0	0
FBgn0260000	CG17570	0	0	1	0	0	0
FBgn0038717	CG17751	0	0	1	0	0	0
FBgn0038718	CG17752	0	0	1	1	1	1
FBgn0039196	CG17781	0	0	1	0	0	0
FBgn0034552	CG17999	0	0	1	0	0	0
FBgn0034512	Bbd	0	0	1	0	0	0
FBgn0032082	CG18088	0	0	1	0	0	0
FBgn0032266	CG18302	0	0	1	0	0	0
FBgn0038701	CG18493	0	0	1	1	1	1
FBgn0031470	CG18557	0	0	1	1	1	1
FBgn0032639	CG18563	0	0	1	1	1	1
FBgn0031929	CG18585	0	0	1	1	1	1
FBgn0034429	AANATL4	0	0	1	1	1	0
FBgn0034382	CG18609	0	0	1	0	0	0
FBgn0040629	CAH5	0	0	1	0	0	0
FBgn0042106	CG18754	0	0	1	0	0	0
FBgn0042110	CG18765	0	0	1	0	0	0
FBgn0030060	CG2004	0	0	1	0	0	0
FBgn0033203	CG2070	0	0	1	1	1	1
FBgn0017448	CG2187	0	0	1	0	0	0
FBgn0039665	CG2310	0	0	1	0	0	0
FBgn0037323	CG2663	0	0	1	0	0	0
FBgn0050025	CG30025	0	0	1	0	0	0
FBgn0050026	CG30026	0	0	1	0	0	0
FBgn0050031	CG30031	0	0	1	0	0	0
FBgn0050033	CG30033	0	0	1	0	0	0
FBgn0050151	CG30151	0	0	1	0	0	0
FBgn0050160	CG30160	0	0	1	1	1	1
FBgn0051041	CG31041	0	0	1	1	1	1
FBgn0051053	nenya	0	0	1	0	0	0
FBgn0030148	CG3106	0	0	1	0	0	0
FBgn0051106	CG31106	0	0	1	0	0	0
FBgn0051157	CG31157	0	0	1	0	0	0
FBgn0051189	CG31189	0	0	1	0	0	0
FBgn0051205	CG31205	0	0	1	0	0	0
FBgn0051259	CG31259	0	0	1	0	0	0
FBgn0051272	CG31272	0	0	1	0	0	0
FBgn0051274	CG31274	0	0	1	0	0	0
FBgn0051288	CG31288	0	0	1	0	0	0
FBgn0051321	CG31321	0	0	1	1	1	1
FBgn0051324	CG31324	0	0	1	0	0	0
FBgn0043799	CG31381	0	0	1	0	0	0
FBgn0051463	CG31463	0	0	1	1	1	0
FBgn0051778	CG31778	0	0	1	0	0	0
FBgn0052191	CG32191	0	0	1	0	0	0
FBgn0052198	CG32198	0	0	1	0	0	0
FBgn0052284	CG32284	0	0	1	0	0	0
FBgn0052302	CG32302	0	0	1	1	1	1
FBgn0052512	CG32512	0	0	1	0	0	0
FBgn0052750	CG32750	0	0	1	0	0	0
FBgn0031518	CG3277	0	0	1	0	0	0
FBgn0034710	Alp7	0	0	1	0	0	0
FBgn0052984	CG32984	0	0	1	0	0	0
FBgn0053301	CG33301	0	0	1	1	1	1
FBgn0053337	CG33337	0	0	1	1	1	1
FBgn0053346	CG33346	0	0	1	0	0	0
FBgn0053469	CG33469	0	0	1	1	1	1
FBgn0053470	CG33470	0	0	1	1	1	1
FBgn0053510	CG33510	0	0	1	0	0	0
FBgn0053511	CG33511	0	0	1	1	1	1
FBgn0053514	CG33514	0	0	1	0	0	0
FBgn0034997	CG3376	0	0	1	0	0	0
FBgn0054010	Glyat	0	0	1	0	0	0
FBgn0054026	CG34026	0	0	1	0	0	0
FBgn0054054	CG34054	0	0	1	1	1	1
FBgn0083970	CG34134	0	0	1	0	0	0
FBgn0085205	CG34176	0	0	1	0	0	0
FBgn0085209	CG34180	0	0	1	1	1	1
FBgn0085261	CG34232	0	0	1	0	0	0
FBgn0085317	CG34288	0	0	1	0	0	0
FBgn0085491	CG34462	0	0	1	0	0	0
FBgn0035996	CG3448	0	0	1	0	0	0
FBgn0031417	CG3597	0	0	1	0	0	0
FBgn0040342	CG3706	0	0	1	0	0	0
FBgn0038702	CG3739	0	0	1	1	1	1
FBgn0037788	CAH7	0	0	1	0	0	0
FBgn0037801	CG3999	0	0	1	0	0	0
FBgn0058198	CG40198	0	0	1	0	0	0
FBgn0038017	CG4115	0	0	1	0	0	0
FBgn0025627	CG4194	0	0	1	0	0	0
FBgn0259164	CG42269	0	0	1	0	0	0
FBgn0259229	CG42329	0	0	1	1	1	1
FBgn0259237	CG42335	0	0	1	0	0	0
FBgn0260388	CG42514	0	0	1	0	0	0
FBgn0260763	CG42561	0	0	1	0	0	0
FBgn0261508	CG42656	0	0	1	0	0	0
FBgn0261805	CG42751	0	0	1	0	0	0
FBgn0261859	CG42788	0	0	1	0	0	0
FBgn0262366	CG43064	0	0	1	0	0	0
FBgn0262481	CG43071	0	0	1	0	0	0
FBgn0262541	CG43095	0	0	1	0	0	0
FBgn0262721	CG43165	0	0	1	1	1	1
FBgn0262838	BomT1	0	0	1	1	1	0
FBgn0262880	CG43235	0	0	1	0	0	0
FBgn0262881	Mtkl	0	0	1	1	1	1
FBgn0262983	CG43291	0	0	1	1	1	1
FBgn0263080	CG43348	0	0	1	1	1	1
FBgn0263763	CG43680	0	0	1	0	0	0
FBgn0264393	CG43841	0	0	1	0	0	0
FBgn0264432	CG43850	0	0	1	0	0	0
FBgn0264540	CG43919	0	0	1	0	0	0
FBgn0264541	CG43920	0	0	1	1	1	1
FBgn0264750	CG44008	0	0	1	0	0	0
FBgn0039073	CG4408	0	0	1	0	0	0
FBgn0264989	CG44140	0	0	1	0	0	0
FBgn0264990	CG44141	0	0	1	0	0	0
FBgn0265185	CG44250	0	0	1	0	0	0
FBgn0266431	CG45061	0	0	1	1	1	1
FBgn0037844	CG4570	0	0	1	0	0	0
FBgn0029932	CG4607	0	0	1	0	0	0
FBgn0033820	CG4716	0	0	1	0	0	0
FBgn0039022	Nepl13	0	0	1	0	0	0
FBgn0034909	CG4797	0	0	1	0	0	0
FBgn0036620	CG4842	0	0	1	0	0	0
FBgn0034139	CG4927	0	0	1	0	0	0
FBgn0027556	CG4928	0	0	1	0	0	0
FBgn0032235	CG5096	0	0	1	0	0	0
FBgn0038484	CG5246	0	0	1	0	0	0
FBgn0039521	CG5402	0	0	1	0	0	0
FBgn0036766	CG5506	0	0	1	0	0	0
FBgn0034160	CG5550	0	0	1	1	1	0
FBgn0038846	CG5697	0	0	1	0	0	0
FBgn0038082	Ugt37A2	0	0	1	1	1	0
FBgn0040582	BomBc3	0	0	1	0	0	0
FBgn0039495	CG5909	0	0	1	0	0	0
FBgn0032587	CG5953	0	0	1	0	0	0
FBgn0031913	CG5958	0	0	1	0	0	0
FBgn0038083	Ugt37A3	0	0	1	0	0	0
FBgn0032615	CG6012	0	0	1	0	0	0
FBgn0029827	CG6048	0	0	1	0	0	0
FBgn0039471	CG6295	0	0	1	0	0	0
FBgn0039470	CG6296	0	0	1	1	1	1
FBgn0039453	CG6403	0	0	1	0	0	0
FBgn0046999	CG6429	0	0	1	0	0	0
FBgn0037818	CG6465	0	0	1	0	0	0
FBgn0034166	CG6472	0	0	1	0	0	0
FBgn0037934	CG6830	0	0	1	0	0	0
FBgn0036262	CG6910	0	0	1	0	0	0
FBgn0038290	CG6912	0	0	1	1	1	0
FBgn0034187	CG6967	0	0	1	1	1	1
FBgn0031930	CG7025	0	0	1	0	0	0
FBgn0038849	CG7079	0	0	1	0	0	0
FBgn0030895	CG7135	0	0	1	0	0	0
FBgn0038595	CG7142	0	0	1	0	0	0
FBgn0031942	CG7203	0	0	1	1	1	0
FBgn0031940	CG7214	0	0	1	1	1	0
FBgn0032282	CG7299	0	0	1	1	1	0
FBgn0028945	CG7631	0	0	1	1	1	1
FBgn0038631	CG7695	0	0	1	0	0	0
FBgn0038652	CG7720	0	0	1	0	0	0
FBgn0033047	CG7882	0	0	1	0	0	0
FBgn0033388	CG8046	0	0	1	1	1	1
FBgn0037684	Srr	0	0	1	0	0	0
FBgn0033365	CG8170	0	0	1	0	0	0
FBgn0037727	Nepl12	0	0	1	0	0	0
FBgn0035781	CG8560	0	0	1	0	0	0
FBgn0035779	CG8562	0	0	1	0	0	0
FBgn0033733	CG8834	0	0	1	0	0	0
FBgn0031520	CG8837	0	0	1	0	0	0
FBgn0030688	CG8952	0	0	1	0	0	0
FBgn0033582	CG9084	0	0	1	0	0	0
FBgn0032913	CG9259	0	0	1	0	0	0
FBgn0033110	CG9447	0	0	1	0	0	0
FBgn0037764	CG9459	0	0	1	0	0	0
FBgn0031805	Nepl4	0	0	1	0	0	0
FBgn0032085	CG9555	0	0	1	0	0	0
FBgn0032087	CG9568	0	0	1	1	1	0
FBgn0039759	CG9733	0	0	1	1	1	1
FBgn0039756	CG9743	0	0	1	0	0	0
FBgn0034784	CG9826	0	0	1	1	1	1
FBgn0037635	CG9837	0	0	1	1	1	0
FBgn0030756	CG9903	0	0	1	0	0	0
FBgn0032472	CG9928	0	0	1	0	0	0
FBgn0030746	CG9981	0	0	1	0	0	0
FBgn0053348	CheB42a	0	0	1	0	0	0
FBgn0261292	CheB53a	0	0	1	0	0	0
FBgn0051438	CheB93b	0	0	1	0	0	0
FBgn0035398	Cht7	0	0	1	0	0	0
FBgn0023076	Clk	0	0	1	0	0	0
FBgn0053302	Cpr31A	0	0	1	0	0	0
FBgn0050042	Cpr49Ab	0	0	1	1	1	1
FBgn0033728	Cpr49Ae	0	0	1	0	0	0
FBgn0035279	Cpr62Ba	0	0	1	0	0	0
FBgn0036619	Cpr72Ec	0	0	1	0	0	0
FBgn0039307	CR13656	0	0	1	0	0	0
FBgn0051562	CR31562	0	0	1	0	0	0
FBgn0052194	lncRNA:CR32194	0	0	1	0	0	0
FBgn0052553	lncRNA:CR32553	0	0	1	0	0	0
FBgn0058068	CR40068	0	0	1	0	0	0
FBgn0086200	CR42490	0	0	1	0	0	0
FBgn0259993	lncRNA:CR42491	0	0	1	0	0	0
FBgn0260437	CR42532	0	0	1	1	1	0
FBgn0261632	lncRNA:CR42715	0	0	1	1	1	0
FBgn0261856	CR42785	0	0	1	0	0	0
FBgn0262510	CR43080	0	0	1	0	0	0
FBgn0262951	lncRNA:CR43270	0	0	1	1	1	0
FBgn0263096	CR43364	0	0	1	1	1	0
FBgn0264435	lncRNA:CR43853	0	0	1	0	0	0
FBgn0264820	CR44028	0	0	1	0	0	0
FBgn0264882	lncRNA:CR44073	0	0	1	0	0	0
FBgn0264889	lncRNA:CR44080	0	0	1	0	0	0
FBgn0264994	lncRNA:CR44145	0	0	1	1	1	0
FBgn0265419	lncRNA:CR44331	0	0	1	0	0	0
FBgn0265530	lncRNA:CR44380	0	0	1	0	0	0
FBgn0265666	lncRNA:CR44473	0	0	1	0	0	0
FBgn0265667	lncRNA:CR44474	0	0	1	0	0	0
FBgn0265694	lncRNA:CR44501	0	0	1	0	0	0
FBgn0266033	lncRNA:CR44798	0	0	1	0	0	0
FBgn0266152	lncRNA:CR44858	0	0	1	0	0	0
FBgn0266168	lncRNA:CR44874	0	0	1	1	1	0
FBgn0266244	lncRNA:CR44939	0	0	1	0	0	0
FBgn0266376	lncRNA:CR45018	0	0	1	0	0	0
FBgn0266651	lncRNA:CR45158	0	0	1	0	0	0
FBgn0266702	asRNA:CR45192	0	0	1	0	0	0
FBgn0266790	lncRNA:CR45255	0	0	1	0	0	0
FBgn0267228	lncRNA:CR45668	0	0	1	0	0	0
FBgn0267316	lncRNA:CR45752	0	0	1	0	0	0
FBgn0267596	CR45934	0	0	1	0	0	0
FBgn0267635	lncRNA:CR45973	0	0	1	1	1	0
FBgn0267762	asRNA:CR46093	0	0	1	0	0	0
FBgn0267930	lncRNA:CR46211	0	0	1	0	0	0
FBgn0004396	CrebA	0	0	1	0	0	0
FBgn0025680	cry	0	0	1	1	1	1
FBgn0005664	Crys	0	0	1	0	0	0
FBgn0053503	Cyp12d1-d	0	0	1	0	0	0
FBgn0050489	Cyp12d1-p	0	0	1	0	0	0
FBgn0010383	Cyp18a1	0	0	1	0	0	0
FBgn0031689	Cyp28d1	0	0	1	0	0	0
FBgn0031432	Cyp309a1	0	0	1	1	1	1
FBgn0034053	Cyp4aa1	0	0	1	0	0	0
FBgn0031694	Cyp4ac2	0	0	1	0	0	0
FBgn0015035	Cyp4e3	0	0	1	0	0	0
FBgn0033978	Cyp6a23	0	0	1	0	0	0
FBgn0038194	Cyp6d5	0	0	1	0	0	0
FBgn0031182	Cyp6t1	0	0	1	0	0	0
FBgn0030001	cyr	0	0	1	0	0	0
FBgn0033659	Damm	0	0	1	1	1	1
FBgn0028381	Decay	0	0	1	0	0	0
FBgn0010358	deltaTry	0	0	1	0	0	0
FBgn0011274	Dif	0	0	1	0	0	0
FBgn0259113	PolA1	0	0	1	0	0	0
FBgn0030607	dob	0	0	1	0	0	0
FBgn0015663	Ugt36A1	0	0	1	0	0	0
FBgn0283461	Drs	0	0	1	1	1	1
FBgn0052274	Drsl1	0	0	1	1	1	1
FBgn0052279	Drsl2	0	0	1	1	1	1
FBgn0052283	Drsl3	0	0	1	1	1	1
FBgn0052282	Drsl4	0	0	1	0	0	0
FBgn0000527	e	0	0	1	0	0	0
FBgn0002609	E(spl)m3-HLH	0	0	1	0	0	0
FBgn0036470	EAChm	0	0	1	0	0	0
FBgn0260746	Ect3	0	0	1	1	1	1
FBgn0052185	edin	0	0	1	1	1	1
FBgn0000565	MsrA	0	0	1	0	0	0
FBgn0052072	Elo68alpha	0	0	1	0	0	0
FBgn0010425	epsilonTry	0	0	1	0	0	0
FBgn0005660	Ets21C	0	0	1	1	1	1
FBgn0029172	Fad2	0	0	1	1	1	1
FBgn0000636	Fas3	0	0	1	0	0	0
FBgn0040001	FASN3	0	0	1	0	0	0
FBgn0037937	Fer3	0	0	1	0	0	0
FBgn0033079	Fmo-2	0	0	1	0	0	0
FBgn0263773	fok	0	0	1	0	0	0
FBgn0029769	frma	0	0	1	0	0	0
FBgn0000927	fs(1)Ya	0	0	1	0	0	0
FBgn0033153	Gadd45	0	0	1	1	1	1
FBgn0010223	Galphaf	0	0	1	0	0	0
FBgn0263200	Galt	0	0	1	0	0	0
FBgn0010359	gammaTry	0	0	1	0	0	0
FBgn0020300	geko	0	0	1	0	0	0
FBgn0067102	GlcT	0	0	1	0	0	0
FBgn0001114	Glt	0	0	1	0	0	0
FBgn0004919	gol	0	0	1	0	0	0
FBgn0001128	Gpdh1	0	0	1	0	0	0
FBgn0010038	GstD2	0	0	1	1	1	1
FBgn0010041	GstD5	0	0	1	1	1	1
FBgn0010043	GstD7	0	0	1	0	0	0
FBgn0010044	GstD8	0	0	1	1	1	1
FBgn0032209	Hand	0	0	1	0	0	0
FBgn0030925	Hayan	0	0	1	1	1	1
FBgn0030994	HP1D3csd	0	0	1	1	1	1
FBgn0014859	Hr38	0	0	1	1	1	1
FBgn0001225	Hsp26	0	0	1	0	0	0
FBgn0013275	Hsp70Aa	0	0	1	1	1	1
FBgn0013276	Hsp70Ab	0	0	1	1	1	1
FBgn0013277	Hsp70Ba	0	0	1	1	1	1
FBgn0013278	Hsp70Bb	0	0	1	1	1	1
FBgn0051354	Hsp70Bbb	0	0	1	1	1	1
FBgn0013279	Hsp70Bc	0	0	1	1	1	1
FBgn0020416	Idgf1	0	0	1	0	0	0
FBgn0044048	Ilp5	0	0	1	0	0	0
FBgn0067905	Dso2	0	0	1	1	1	1
FBgn0025583	BomS2	0	0	1	1	1	1
FBgn0040736	BomS3	0	0	1	1	1	1
FBgn0031561	IM33	0	0	1	0	0	0
FBgn0040653	Dso1	0	0	1	1	1	1
FBgn0001258	Ldh	0	0	1	0	0	0
FBgn0283462	IMPPP	0	0	1	1	1	1
FBgn0259918	inaF-B	0	0	1	0	0	0
FBgn0030187	CG2961	0	0	1	0	0	0
FBgn0010395	Itgbn	0	0	1	0	0	0
FBgn0259682	Jabba	0	0	1	0	0	0
FBgn0028841	jhamt	0	0	1	1	1	1
FBgn0010052	Jhe	0	0	1	1	1	1
FBgn0020906	Jon25Bi	0	0	1	1	1	1
FBgn0031654	Jon25Bii	0	0	1	1	1	1
FBgn0031653	Jon25Biii	0	0	1	0	0	0
FBgn0035666	Jon65Aii	0	0	1	0	0	0
FBgn0035886	Jon66Ci	0	0	1	1	1	1
FBgn0023197	Jon74E	0	0	1	0	0	0
FBgn0039777	Jon99Fii	0	0	1	0	0	0
FBgn0030334	Karl	0	0	1	0	0	0
FBgn0261955	kdn	0	0	1	0	0	0
FBgn0028327	l(1)G0320	0	0	1	0	0	0
FBgn0032067	LManIV	0	0	1	1	1	1
FBgn0040765	luna	0	0	1	0	0	0
FBgn0002641	mal	0	0	1	0	0	0
FBgn0050360	Mal-A6	0	0	1	1	1	1
FBgn0284442	Mcm3	0	0	1	0	0	0
FBgn0010241	Mdr50	0	0	1	0	0	0
FBgn0004797	mdy	0	0	1	0	0	0
FBgn0030993	Mec2	0	0	1	0	0	0
FBgn0004228	mex1	0	0	1	0	0	0
FBgn0033234	MFS12	0	0	1	1	1	1
FBgn0031307	MFS3	0	0	1	0	0	0
FBgn0051720	mthl15	0	0	1	0	0	0
FBgn0035623	mthl2	0	0	1	0	0	0
FBgn0038790	MtnC	0	0	1	0	0	0
FBgn0053192	MtnD	0	0	1	0	0	0
FBgn0262146	MtnE	0	0	1	1	1	1
FBgn0053300	Muc30E	0	0	1	0	0	0
FBgn0053265	Muc68E	0	0	1	0	0	0
FBgn0002930	nec	0	0	1	0	0	0
FBgn0036101	NijA	0	0	1	0	0	0
FBgn0028939	NimC2	0	0	1	0	0	0
FBgn0002939	ninaD	0	0	1	1	1	1
FBgn0010222	Nmdmc	0	0	1	1	1	1
FBgn0026196	nop5	0	0	1	0	0	0
FBgn0261675	Npc1b	0	0	1	1	1	1
FBgn0037782	Npc2d	0	0	1	0	0	0
FBgn0039154	Npc2f	0	0	1	0	0	0
FBgn0040813	Nplp2	0	0	1	0	0	0
FBgn0042201	Nplp3	0	0	1	0	0	0
FBgn0032433	Oatp33Ea	0	0	1	0	0	0
FBgn0034468	Obp56a	0	0	1	0	0	0
FBgn0046875	Obp83g	0	0	1	0	0	0
FBgn0031097	obst-A	0	0	1	0	0	0
FBgn0027600	obst-B	0	0	1	0	0	0
FBgn0022772	Orc1	0	0	1	1	1	1
FBgn0017561	Ork1	0	0	1	0	0	0
FBgn0267339	p38c	0	0	1	0	0	0
FBgn0039044	p53	0	0	1	0	0	0
FBgn0011693	Pdh	0	0	1	0	0	0
FBgn0016694	Pdp1	0	0	1	0	0	0
FBgn0038973	Pebp1	0	0	1	0	0	0
FBgn0003068	per	0	0	1	1	1	1
FBgn0030310	PGRP-SA	0	0	1	0	0	0
FBgn0043578	PGRP-SB1	0	0	1	1	1	1
FBgn0035806	PGRP-SD	0	0	1	1	1	1
FBgn0263234	Phae1	0	0	1	0	0	0
FBgn0263235	Phae2	0	0	1	0	0	0
FBgn0005626	ple	0	0	1	0	0	0
FBgn0031745	rau	0	0	1	0	0	0
FBgn0040290	RecQ4	0	0	1	0	0	0
FBgn0014018	Rel	0	0	1	1	1	1
FBgn0264753	Rgk1	0	0	1	0	0	0
FBgn0011703	RnrL	0	0	1	0	0	0
FBgn0028468	rtet	0	0	1	0	0	0
FBgn0083981	RunxA	0	0	1	0	0	0
FBgn0003328	scb	0	0	1	0	0	0
FBgn0086348	se	0	0	1	0	0	0
FBgn0010638	Sec61beta	0	0	1	0	0	0
FBgn0019928	Ser8	0	0	1	1	1	1
FBgn0003390	shf	0	0	1	0	0	0
FBgn0039593	Sid	0	0	1	1	1	1
FBgn0031971	Sirup	0	0	1	0	0	0
FBgn0037140	SLC22A	0	0	1	0	0	0
FBgn0035968	Slc45-1	0	0	1	0	0	0
FBgn0264087	Slob	0	0	1	0	0	0
FBgn0039873	Smvt	0	0	1	1	1	1
FBgn0041184	Socs36E	0	0	1	0	0	0
FBgn0053329	Sp212	0	0	1	0	0	0
FBgn0037723	SpdS	0	0	1	0	0	0
FBgn0039102	SPE	0	0	1	0	0	0
FBgn0031973	Spn28Dc	0	0	1	1	1	1
FBgn0044011	Spn43Ad	0	0	1	0	0	0
FBgn0028983	Spn55B	0	0	1	0	0	0
FBgn0038299	Spn88Eb	0	0	1	1	1	1
FBgn0003499	sr	0	0	1	1	1	1
FBgn0037248	srl	0	0	1	0	0	0
FBgn0034887	St1	0	0	1	0	0	0
FBgn0266719	stac	0	0	1	0	0	0
FBgn0086408	stl	0	0	1	0	0	0
FBgn0046689	Takl1	0	0	1	0	0	0
FBgn0035199	tfc	0	0	1	0	0	0
FBgn0010423	TpnC47D	0	0	1	0	0	0
FBgn0034094	Tsf3	0	0	1	0	0	0
FBgn0042086	Tsp42Eb	0	0	1	1	1	1
FBgn0029507	Tsp42Ed	0	0	1	0	0	0
FBgn0033139	Tsp42Er	0	0	1	0	0	0
FBgn0029170	TwdlT	0	0	1	0	0	0
FBgn0026314	Ugt35B1	0	0	1	0	0	0
FBgn0040256	Ugt35C1	0	0	1	0	0	0
FBgn0040255	Ugt35E2	0	0	1	0	0	0
FBgn0040250	Ugt304A1	0	0	1	0	0	0
FBgn0063449	Uhg2	0	0	1	0	0	0
FBgn0015561	unpg	0	0	1	0	0	0
FBgn0016076	vri	0	0	1	1	1	1
FBgn0004649	yl	0	0	1	0	0	0

## Sheet: Results pairwise comparisons
This table contains the results of the pairwise contrasts made in Limma-Voom, for all 951 DE genes.
Results include: log2 fold change relative to the first time point; Benjamini-Hochberg corrected p-values; normalized counts for each gene at each time point.
gene_ID	gene_name	logFC_1_s	logFC_2_s	logFC_3_s	logFC_5_s	logFC_6_s	logFC_7_s	logFC_8_s	logFC_9_s	logFC_10_s	logFC_11_s	logFC_12_s	logFC_13_s	logFC_14_s	logFC_15_s	logFC_16_s	logFC_17_s	logFC_18_s	adj.pval_2_s	adj.pval_4_s	adj.pval_5_s	adj.pval_6_s	adj.pval_7_s	adj.pval_8_s	adj.pval_9_s	adj.pval_10_s	adj.pval_11_s	adj.pval_12_s	adj.pval_13_s	adj.pval_14_s	adj.pval_15_s	adj.pval_16_s	adj.pval_17_s	adj.pval_18_s	1A	2A	3A	4A	5A	6A	7A	8A	9A	10A	11A	12A	13A	14A	15A
FBgn0267513	28SrRNA-Psi:CR45853	0	-0.720452	-0.661041	-0.605678	1.4351	-0.266393	0.309749	-0.95043	0.530912	-0.636182	1.21014	-0.0952051	-0.338556	-0.323397	-0.129558	-0.231359	3.1149	0.349032	0.389378	0.42962	0.0705531	0.726615	0.684514	0.220389	0.487926	0.407134	0.122902	0.900426	0.657102	0.671469	0.864819	0.761306	0.000499688	4.46795	3.49419	3.20199	3.50521	3.74973	6.88408	4.01899	4.51738	2.32877	4.52194	3.09348	6.47184	4.00722	3.78772	3.33646
FBgn0031791	AANATL2	0	-0.210579	-0.338597	-0.561582	-0.43885	-0.518965	-0.908835	-0.559024	-0.679275	-1.04468	-0.556104	-0.396408	0.432871	-0.168219	-0.64819	-0.184423	0.0819661	0.381694	0.165813	0.0270592	0.0770441	0.0393658	0.00097411	0.0276837	0.00914479	0.000252863	0.0284125	0.107749	0.0808454	0.483138	0.0122527	0.442576	0.731346	6.47071	6.3415	6.03546	6.34937	6.05251	6.12707	5.77476	5.99657	6.0745	6.04608	5.58159	5.95429	6.36826	6.954	6.09004
FBgn0033246	ACC	0	0.190124	-0.352466	-0.892768	-1.08485	-1.04492	-0.864318	-0.451869	-0.00714088	-0.6681	-0.517364	-0.198645	0.378928	0.193463	0.203756	0.0779724	0.498957	0.421321	0.14365	0.000986324	0.000142284	0.000212477	0.00131375	0.065167	0.975706	0.00915271	0.0370496	0.401164	0.11741	0.413346	0.389376	0.739846	0.0435568	13.9824	14.2682	13.5421	13.1756	13.1081	12.5755	12.86	12.9794	13.2354	13.8997	13.2647	13.6253	13.8665	14.3527	14.1405
FBgn0012034	AcCoAS	0	0.219786	-0.202753	-1.15746	-1.38274	-1.25123	-1.29807	-0.804688	-0.482729	-0.896248	-0.71145	-0.154693	0.151865	-0.110007	-0.23388	-0.0695428	0.351743	0.409558	0.446217	0.000253786	3.46327e-05	0.000110085	7.275e-05	0.00585195	0.0791303	0.00262058	0.0129939	0.559915	0.567051	0.67781	0.380726	0.792563	0.192705	14.2408	14.3404	13.6078	13.2042	13.0445	12.5466	12.8577	12.6667	13.0914	13.5601	13.2275	13.4753	14.0693	14.2862	14.0623
FBgn0033936	Achl	0	-1.27031	-1.45863	-0.557136	-0.816808	-0.983449	-1.22974	-0.496637	0.219304	0.546919	0.407006	0.451564	-0.760678	-0.402892	0.347887	0.59178	-0.483338	0.000291399	6.47388e-05	0.069286	0.0107112	0.00291719	0.000403928	0.102518	0.458693	0.0741275	0.176148	0.135424	0.0163671	0.180359	0.244679	0.0548879	0.111432	9.07634	8.09875	8.38021	8.078	8.68982	7.89893	8.04253	8.17757	8.69152	9.53073	9.70262	9.58565	9.60212	8.1825	8.63265
FBgn0014454	Acp1	0	-0.840462	-1.61375	-1.57528	-0.652935	-1.64384	-2.28246	-1.34705	-1.11443	-1.11261	-1.04669	-0.85579	-0.527333	-0.966354	-1.33708	-0.97975	-1.25822	0.103389	0.00377206	0.00451013	0.199863	0.00327838	0.000159897	0.0127549	0.0349296	0.0351958	0.0462138	0.0976462	0.297044	0.0638093	0.013334	0.0605127	0.0188798	6.79282	6.59238	5.84274	6.75486	6.31943	6.92555	6.35985	6.12022	6.77665	6.55409	6.57913	7.28712	6.69906	7.01243	7.22913
FBgn0000045	Act79B	0	-0.485784	-0.50323	-0.508262	-0.361785	-0.539354	-0.590132	-0.469946	-0.486928	-0.74436	-0.747575	-0.975204	-0.658929	-1.02154	-0.961887	-1.04363	-1.14326	0.0730937	0.0641158	0.0617151	0.174232	0.0485809	0.0324731	0.082184	0.0724729	0.00887852	0.00863368	0.00112826	0.0184289	0.000740205	0.00127334	0.000605265	0.000244462	14.0322	14.0521	13.8497	14.121	13.8581	13.8957	13.832	14.1224	13.8695	13.8672	13.5795	13.7464	13.3751	13.6554	13.2148
FBgn0000046	Act87E	0	-0.12168	-0.11368	-0.169786	-0.138837	-0.113258	-0.299853	-0.240789	-0.316162	-0.35545	-0.283286	-0.30779	-0.372496	-0.341034	-0.471813	-0.471734	-0.469427	0.343627	0.375599	0.190994	0.281522	0.377338	0.0267829	0.0692952	0.0203255	0.0102626	0.0352538	0.0234328	0.00757701	0.0132242	0.00122832	0.00123013	0.00128401	13.4912	13.5192	13.5099	13.5533	13.3916	13.3717	13.5202	13.4435	13.3463	13.2949	13.2657	13.3233	13.224	13.0818	13.1581
FBgn0000052	Pfas	0	0.533016	0.2357	-0.355127	-0.558856	-0.14523	0.16372	0.556608	0.503312	-0.169572	-0.0879034	-0.000289698	0.482217	0.747384	0.628138	-0.0334459	1.129	0.0946226	0.446878	0.256122	0.0806963	0.637769	0.595863	0.0818325	0.113145	0.582888	0.775274	0.999249	0.128095	0.0231014	0.0518378	0.913426	0.0013628	10.7141	11.2754	10.5896	10.3783	10.4337	9.78457	10.4517	10.8265	11.1391	11.2844	10.508	10.6185	10.4863	11.0978	11.2595
FBgn0020513	Paics	0	0.337053	0.345102	-0.120631	-0.182734	-0.046775	-0.0632447	0.436293	0.359882	0.267344	0.390809	0.452244	0.610376	0.944999	0.924228	0.679185	1.27052	0.297229	0.286159	0.705716	0.568216	0.88341	0.842859	0.181175	0.266619	0.40596	0.228962	0.166432	0.0668373	0.00706136	0.00818852	0.0433722	0.000648677	12.3947	12.6673	12.2804	12.3111	12.4313	12.0249	12.085	12.1319	12.4708	12.6827	12.5893	12.6664	12.6208	12.8524	13.0304
FBgn0036337	Adk2	0	-0.090996	-0.270713	-0.782645	-0.418061	-0.659907	-0.19708	0.35868	0.41257	0.456922	0.627611	0.534595	0.543208	0.592577	0.380273	0.637191	0.400827	0.52044	0.0658114	1.65541e-05	0.00698653	0.00012393	0.171912	0.0179333	0.00763505	0.00370114	0.000212568	0.00101407	0.000877495	0.000382646	0.0127897	0.000181076	0.00922215	11.195	11.0921	10.8554	10.702	10.5371	10.5385	10.5171	11.0696	11.5178	11.5827	11.7735	12.0806	11.8602	11.6211	11.7252
FBgn0036752	Adgf-A	0	-0.235352	-0.217546	-0.360178	-0.306512	-0.0815154	-0.0187416	0.240232	0.107265	0.0207477	0.0456647	0.450754	0.672253	0.610212	0.486048	0.544678	0.616243	0.247607	0.284027	0.0833416	0.136563	0.684362	0.925386	0.238266	0.593264	0.917429	0.8196	0.0336427	0.00282833	0.00580038	0.0231389	0.0121749	0.00541245	8.41892	8.19288	8.28857	8.20717	8.33393	8.06587	8.53589	8.70436	8.81265	8.54579	8.61475	8.65611	8.97973	8.86428	8.80033
FBgn0000055	Adh	0	-0.897511	-0.591334	-1.29812	-1.2152	-1.20352	-0.507802	-0.365821	-0.61758	-1.26909	-0.95061	-0.47425	0.092174	-0.0259045	-0.043907	-0.35646	0.339934	0.00287609	0.0368646	8.4519e-05	0.000174774	0.000193683	0.0691486	0.181722	0.030023	0.000108919	0.00180677	0.0879889	0.731016	0.922926	0.869772	0.19266	0.213231	7.82041	6.80603	7.00152	6.72379	6.52847	5.91695	6.70655	7.42166	7.32137	7.08087	6.36135	6.63608	7.38269	7.89481	7.58591
FBgn0026602	Adk3	0	0.467934	1.03627	0.569532	0.379908	0.442248	0.520068	0.284337	0.180684	0.0698314	-0.0504369	0.043605	0.350976	0.361231	0.25802	-0.05111	0.246462	0.0888772	0.000771396	0.0416586	0.162026	0.106517	0.0607193	0.290101	0.497793	0.792293	0.849091	0.869319	0.194836	0.182649	0.335864	0.847104	0.357469	10.2379	10.9733	11.1927	11.3896	10.8534	10.2764	10.2125	10.6701	10.4327	10.3986	10.3214	10.2527	10.1011	10.5714	10.5599
FBgn0020508	Ag5r2	0	-0.364644	0.353602	0.697647	1.02024	0.656438	0.540113	0.60714	0.510419	0.472982	0.128381	-0.151589	0.22175	0.371971	0.520307	0.25125	0.191902	0.0788134	0.0875976	0.00203739	4.52252e-05	0.00330406	0.0125226	0.0058527	0.0173989	0.0261088	0.521756	0.450305	0.273342	0.0734192	0.015604	0.2165	0.341323	9.12629	8.75235	9.79587	9.78324	9.88299	9.89047	9.5	9.67264	9.61401	9.47699	9.53037	8.94323	8.82748	9.25756	9.36816
FBgn0053138	AGBE	0	-0.134702	-0.292452	-0.86382	-0.948763	-1.1536	-1.12816	-0.601225	-0.30943	-0.446412	-0.0628112	0.0604261	0.138422	0.0153472	-0.087525	0.48829	0.115399	0.421624	0.0900517	3.77526e-05	1.17887e-05	8.1248e-07	1.12018e-06	0.00154755	0.0740803	0.013212	0.706067	0.716701	0.409132	0.926453	0.599832	0.0074978	0.490227	11.2195	11.3562	10.9946	10.7993	10.5491	10.2873	10.2502	10.3399	10.6406	11.2382	11.0113	11.5878	11.5602	11.5624	11.2847
FBgn0025595	AkhR	0	-0.314426	-0.785348	-1.35433	-0.711205	-0.858613	-0.652546	0.160348	0.153775	0.34942	0.158436	0.0288821	-0.0312287	0.0952733	-0.077448	-0.0470807	-0.0679334	0.240538	0.00674416	4.24462e-05	0.0127304	0.00355027	0.0207674	0.544289	0.560766	0.193927	0.549055	0.912638	0.905574	0.717831	0.768822	0.858098	0.796504	10.6106	10.244	9.61906	9.09973	9.0894	9.50914	9.82112	9.97387	10.9177	11.0024	11.1426	10.9866	10.8391	10.9298	10.8864
FBgn0283480	Alp2	0	0.113434	0.809853	1.3361	1.85669	1.6607	1.34278	1.33314	1.1947	1.25338	1.44161	1.01711	0.393034	0.720385	0.71065	0.411946	0.115502	0.739326	0.0257586	0.000746897	2.09027e-05	7.88848e-05	0.000712981	0.000762384	0.00199096	0.0013267	0.000358517	0.0066809	0.256117	0.044612	0.0472871	0.234684	0.734763	10.6405	10.5149	11.8161	11.8649	11.6069	11.8572	11.9821	11.5764	11.8785	11.1936	11.8425	12.0965	11.0542	10.3613	10.7868
FBgn0015570	alpha-Est2	0	-0.181728	-0.532192	-2.08955	-1.80428	-2.07688	-1.32812	-0.0568246	0.384261	0.420262	0.395261	0.0191793	0.166186	0.542569	0.446581	0.289753	0.546569	0.526765	0.0738216	3.74201e-07	3.0627e-06	4.09605e-07	0.000134785	0.842393	0.188292	0.151882	0.176493	0.94647	0.562385	0.0687878	0.129088	0.316618	0.0669297	8.47568	8.30953	7.7501	6.46662	6.6675	6.4731	6.46296	6.91866	8.64515	9.23946	9.2736	9.20368	8.89625	8.79523	9.17156
FBgn0261393	alpha-Est5	0	0.146898	0.187573	-0.0989813	0.0433959	0.07091	-0.150807	0.238657	0.260049	0.138474	0.0308904	0.471048	0.730424	0.596065	0.378745	0.703881	0.756303	0.440765	0.327212	0.601957	0.818621	0.708185	0.42889	0.215928	0.179086	0.46704	0.87029	0.0202476	0.000865851	0.00458237	0.0560932	0.00120659	0.000626236	9.3692	9.46859	9.56735	9.59646	9.49204	9.33348	9.28465	9.34314	9.62508	9.63102	9.36069	9.51566	9.87306	9.93058	9.82066
FBgn0030007	alpha-PheRS	0	-0.0049904	0.0804399	0.222616	0.453302	0.406596	0.495935	0.597353	0.443567	0.343331	0.284132	0.292869	0.301702	0.419821	0.306827	0.389552	0.27128	0.961747	0.442892	0.0425235	0.000268707	0.000777565	0.000102457	1.0918e-05	0.000335235	0.00325168	0.0119387	0.00989085	0.00816467	0.000575454	0.00730006	0.00114552	0.0156985	9.25908	9.26935	9.41318	9.40653	9.51063	9.46235	9.69441	9.79057	9.74831	9.63255	9.60518	9.54075	9.32922	9.38741	9.61207
FBgn0003863	alphaTry	0	0.241085	0.245998	0.571647	1.11886	0.551738	0.540413	0.746493	0.679953	0.471878	0.138275	0.886853	1.12113	0.904544	0.787877	0.676767	0.682701	0.392825	0.383433	0.05152	0.000620819	0.059405	0.0643565	0.0136466	0.0229596	0.102834	0.621891	0.00436569	0.000608953	0.00377012	0.00980259	0.0235291	0.0224787	14.0511	14.0377	14.4251	14.6632	14.4075	15.2995	14.7379	14.6525	14.8997	14.7112	14.1758	13.845	14.6161	14.696	14.6184
FBgn0025686	Amnionless	0	-0.195577	-0.348649	0.144878	0.122526	-0.27332	-0.398319	0.602416	0.511581	0.504119	0.363104	0.512141	1.46599	1.90802	1.04781	0.993033	1.08119	0.65073	0.422219	0.737038	0.77634	0.527938	0.360375	0.172218	0.243283	0.249993	0.403562	0.242785	0.00255811	0.00022681	0.0229941	0.030149	0.0194462	4.07448	4.49591	4.20397	3.77143	5.26136	4.69897	4.10652	3.6354	4.86623	4.89411	4.83947	4.73801	4.69143	5.74211	6.29206
FBgn0000078	Amy-d	0	0.39719	0.533715	0.445279	0.610164	0.440512	0.41627	0.52666	0.518478	0.00802496	0.27559	0.942693	1.14005	0.996495	0.696252	0.870581	0.823695	0.0656029	0.0164916	0.0410657	0.00719796	0.0430592	0.0546204	0.0177732	0.0193769	0.968997	0.191616	0.000164176	1.79339e-05	8.91017e-05	0.00274707	0.000374483	0.000641143	14.2657	14.6092	14.7457	14.9641	14.5785	14.7516	14.702	14.803	14.7054	14.7274	14.1899	14.3823	15.1147	15.0641	14.8626
FBgn0000079	Amy-p	0	0.390643	0.5157	0.452364	0.674449	0.443168	0.451328	0.53629	0.524432	0.00119754	0.252974	0.937873	1.11112	0.992137	0.688815	0.834002	0.826376	0.0635665	0.0173909	0.034102	0.00289982	0.0375029	0.0344705	0.0138851	0.0158125	0.995256	0.217992	0.000132471	1.81096e-05	7.05385e-05	0.00245437	0.000447483	0.000489464	14.7611	15.1089	15.2347	15.4992	15.0869	15.341	15.1815	15.3471	15.2098	15.2235	14.6535	14.8518	15.6017	15.5219	15.3815
FBgn0012037	Ance	0	-0.0599225	0.0635754	-0.0396706	0.126476	0.206249	0.0521684	0.274731	0.20883	0.298047	0.278211	0.906633	0.708186	0.525397	0.32811	1.08145	0.694437	0.741916	0.72684	0.827283	0.489066	0.263976	0.774266	0.141444	0.258234	0.112331	0.136736	6.09032e-05	0.000797056	0.00831904	0.0824398	6.82659e-06	0.000953335	11.3566	11.3236	11.5591	11.5286	11.5086	11.487	11.7847	11.7897	11.7755	11.6725	11.93	11.8821	12.3779	11.9252	11.9041
FBgn0035076	Ance-5	0	0.0601129	-0.55293	-0.769952	-0.779534	-1.17365	-0.858598	-0.347783	-0.303617	-0.472587	-0.0583155	0.342347	0.386798	0.15211	0.0646082	0.655592	0.596134	0.845615	0.0846364	0.0200565	0.0187469	0.000995272	0.0106352	0.267245	0.330995	0.136628	0.850171	0.274565	0.218911	0.623121	0.834243	0.0438486	0.0645475	10.045	9.9909	8.97846	8.64468	9.43262	9.30626	8.80156	9.1144	9.39223	9.58731	9.83151	10.2628	10.5813	10.3822	10.2317
FBgn0000094	Anp	0	0.283016	0.199461	0.212467	0.785678	0.245994	0.23749	0.226085	0.222302	0.326894	0.10875	0.0248068	0.0311655	-0.146131	-0.198654	-0.312269	-0.283642	0.286593	0.449365	0.42081	0.0064732	0.352645	0.369186	0.392168	0.399994	0.220556	0.678461	0.924504	0.90524	0.578153	0.451175	0.241132	0.285559	14.289	14.1046	14.0018	14.4645	14.3644	14.5781	14.1019	14.1436	14.0079	13.9297	14.0231	13.8954	13.9708	13.6922	13.6547
FBgn0267408	AOX1	0	0.359126	0.621224	0.60509	0.533651	0.321687	-0.117362	0.275985	0.491413	0.60281	0.639108	0.653278	0.783851	0.800988	0.887315	1.03615	0.880877	0.161579	0.0205876	0.0236601	0.0430913	0.207702	0.639919	0.277213	0.060554	0.0241272	0.0176209	0.0155614	0.00478459	0.00408374	0.00182375	0.0004469	0.00193749	12.4969	12.955	13.41	13.211	13.4432	13.0869	13.1173	12.6937	12.9283	13.1254	13.1392	13.378	13.1182	13.0994	13.2079
FBgn0267978	ap	0	-0.110756	-0.027832	0.429454	0.25489	0.544625	0.628299	0.689525	0.720254	0.468509	0.250784	0.128219	0.199134	0.443092	0.344983	0.0405716	0.0768933	0.487745	0.860782	0.0125848	0.119392	0.00238109	0.000686167	0.000275218	0.000174263	0.00722695	0.125104	0.422758	0.218282	0.010384	0.0395605	0.798305	0.6289	9.8785	9.71587	9.95634	9.99811	10.5827	9.97561	10.6758	10.681	10.7618	10.7511	10.5063	10.2077	10.0705	10.2258	10.509
FBgn0087002	apolpp	0	-0.0524622	-0.48532	-1.43724	-0.741161	-0.734235	-0.139604	0.558208	0.760667	0.471651	0.200303	0.0224267	0.5405	0.777847	0.72152	0.477404	0.467596	0.83097	0.0591857	8.53528e-06	0.00624427	0.00666013	0.571375	0.0322688	0.00520367	0.0660553	0.418705	0.92726	0.037507	0.00442823	0.00749427	0.0630819	0.068225	15.5412	15.388	14.8203	13.8561	14.4384	14.6912	15.1376	15.5561	16.1814	16.36	16.1546	15.8884	15.6924	16.1389	16.3744
FBgn0028646	aralar1	0	0.251135	0.0376709	-0.744131	-1.03836	-0.99275	-0.921156	-0.541449	-0.338801	-0.853646	-0.49259	0.158481	0.377029	0.00671905	0.125603	0.43708	0.50253	0.292928	0.872912	0.00448927	0.000236611	0.00037407	0.000768582	0.0304651	0.160579	0.00151352	0.0468296	0.503285	0.120539	0.977232	0.595006	0.0747642	0.0429631	12.0612	12.4176	11.8744	11.9048	11.2634	10.6671	10.8937	11.1571	11.3395	11.7224	11.2252	11.7112	12.3054	12.4284	12.0201
FBgn0038742	Arc42	0	-0.150716	-0.220513	-0.515765	-0.3151	-0.506232	-0.199162	0.142993	0.147444	0.155114	0.21895	0.10795	0.237867	0.252948	0.221702	0.338531	0.243074	0.182147	0.0567188	0.000128065	0.00905646	0.000156873	0.0827357	0.20458	0.191399	0.170274	0.058341	0.333995	0.0412515	0.0310427	0.0555127	0.00558407	0.0374229	10.0188	9.82278	9.64515	9.42113	9.48579	9.36773	9.45901	9.77026	10.0447	10.189	10.2646	10.1707	10.0146	10.1035	10.1269
FBgn0023535	arg	0	-0.230854	-0.247047	-0.996542	-0.755305	-1.42642	-0.976104	-0.463055	-0.221694	-0.272984	-0.0955659	-0.101416	-0.135327	-0.124576	-0.259995	-0.00721267	0.175844	0.109922	0.0885695	5.45013e-07	2.33652e-05	1.80229e-09	7.37942e-07	0.00314719	0.123837	0.0618492	0.496579	0.47093	0.338486	0.377412	0.0741779	0.958835	0.217184	8.28362	8.13609	8.01316	7.58486	7.34761	7.58629	6.92697	7.4455	7.84771	8.23781	8.30677	8.21654	8.41257	8.09057	8.16837
FBgn0270926	AsnS	0	1.22589	0.772589	0.954519	1.05747	1.50968	1.88853	1.92323	1.69716	0.131705	-0.0652322	-0.355881	0.440875	0.599959	0.653869	-0.465875	0.441816	0.0172808	0.117488	0.0568462	0.0366673	0.00452865	0.000704923	0.000593602	0.00181394	0.783197	0.89152	0.459885	0.361671	0.218518	0.181438	0.335678	0.360668	8.80022	9.88834	9.25271	9.19909	10.1487	10.2633	10.8179	11.3672	11.4649	11.0341	8.9898	8.553	7.97243	9.31091	9.46887
FBgn0261108	Atg13	0	0.00480717	0.0369464	-0.324384	-0.339695	-0.200369	-0.144295	0.0485632	0.214378	0.182754	0.185732	0.296964	0.284231	0.190934	0.347767	0.452099	0.338839	0.9728	0.793454	0.0304053	0.0241347	0.165596	0.312412	0.730896	0.139307	0.204195	0.197213	0.0455159	0.0546263	0.185467	0.0213355	0.00403702	0.0244507	10.0479	10.1069	10.1034	9.93846	9.92517	9.45882	9.97733	10.0314	10.0907	10.3415	10.3815	10.4565	10.4364	10.3486	10.2207
FBgn0012042	AttA	0	5.90672	6.73742	6.22231	5.50738	5.11348	5.50416	4.46622	5.0822	4.03604	4.18641	5.57756	3.30157	5.61332	4.71539	5.15304	4.14896	0.00030732	7.41961e-05	0.000178685	0.000611613	0.00120535	0.000615008	0.00364006	0.00127193	0.00748208	0.00582645	0.0005419	0.0244451	0.000509502	0.00238392	0.00112608	0.00620216	9.13173	13.6154	14.0505	14.2366	13.6326	12.5833	11.1084	12.0202	9.92292	11.818	11.0937	10.5304	12.0919	10.1069	13.4911
FBgn0041581	AttB	0	5.17152	5.9089	5.43179	4.90198	4.44563	4.83678	3.96013	4.39318	3.60686	3.68625	4.86706	2.56608	4.95632	3.97308	4.43231	3.40794	0.000654773	0.000171145	0.000407432	0.0010698	0.00244589	0.00120448	0.00582047	0.00268817	0.010788	0.00940314	0.00113996	0.0592726	0.000969071	0.00568881	0.0025053	0.0151639	10.152	13.8416	14.2793	14.4241	13.8399	12.917	11.4899	12.4357	10.5926	12.075	11.6315	11.1375	12.3158	10.2684	13.9545
FBgn0041579	AttC	0	5.83019	6.44292	6.64088	6.77686	6.55666	6.41237	5.56944	6.25251	5.16031	5.08521	6.47085	3.89612	6.43345	5.29983	5.864	5.23754	7.7337e-05	2.36235e-05	1.6196e-05	1.25193e-05	1.90103e-05	2.5047e-05	0.000128973	3.40584e-05	0.000289377	0.000335826	2.2394e-05	0.00351992	2.40556e-05	0.000219543	7.23938e-05	0.000248336	8.77956	14.035	14.4938	14.7274	15.0685	14.8256	14.115	13.8235	12.011	13.5906	12.8089	12.0452	13.6136	10.9194	15.5116
FBgn0023407	B4	0	0.0228721	-0.217576	-0.421706	-0.545674	-0.364186	-0.510091	-0.449507	-0.369481	-0.38136	-0.260409	-0.0295457	-0.0567695	-0.113695	-0.288877	0.118249	0.210442	0.877171	0.152036	0.00912607	0.00130618	0.0215663	0.00230023	0.00595039	0.0199582	0.0167505	0.0898764	0.841785	0.70171	0.445571	0.061964	0.427837	0.165235	10.2085	10.2415	10.0346	10.0616	9.88932	9.41945	9.95539	9.92383	9.78332	9.8958	9.97404	10.1733	10.3674	10.1119	10.1122
FBgn0032049	Bace	0	0.201804	0.546648	1.52615	1.89675	1.33116	1.80417	2.20196	2.16393	1.73481	0.898412	2.01685	3.17198	2.86428	2.20312	1.50472	2.28608	0.655938	0.234759	0.00271024	0.000391032	0.00734437	0.000635235	7.97589e-05	9.70925e-05	0.000913629	0.0577137	0.000208632	6.85816e-07	2.91307e-06	7.92835e-05	0.00302762	5.17321e-05	9.73921	10.2488	11.3449	11.3852	11.6836	12.2556	12.1229	12.0956	12.4153	12.4627	11.4391	10.7826	11.9259	13.1936	12.8079
FBgn0037215	beta-Man	0	0.00468041	-0.0225246	-0.212727	-0.180452	-0.184427	-0.119744	0.279817	0.282972	0.151564	0.168113	0.288801	0.384079	0.404597	0.319027	0.411861	0.45715	0.980561	0.906668	0.275407	0.352833	0.342562	0.535042	0.155766	0.151387	0.433698	0.38604	0.14356	0.0564584	0.045516	0.108166	0.0421278	0.025707	10.6262	10.6712	10.6396	10.4852	10.5431	10.094	10.3822	10.5912	10.8781	10.9052	10.8557	10.8536	10.8537	10.851	10.9483
FBgn0010357	betaTry	0	0.391854	0.478464	0.604222	1.17412	0.59404	0.784507	1.01554	0.951884	0.630933	0.234355	1.01955	1.44108	1.07998	0.816056	0.669883	0.845648	0.13448	0.0713129	0.0259602	0.00014594	0.0282672	0.00535828	0.000636638	0.00115087	0.0207143	0.362004	0.000613283	1.29548e-05	0.000349429	0.0040239	0.0148193	0.00307032	13.4237	13.5986	14.1249	14.3187	13.8147	14.6592	14.1913	14.2961	14.5788	14.3648	13.748	13.2991	14.204	14.4735	14.2976
FBgn0027348	bgm	0	-0.612839	-0.978198	-1.17972	-0.886795	-1.16204	-1.03345	-0.535044	-0.901497	-1.14184	-0.750402	0.0137584	0.00901245	-0.00362938	-1.22455	-0.243272	-0.0580375	0.00215798	1.69259e-05	1.37404e-06	5.56117e-05	1.70103e-06	8.36447e-06	0.00601084	4.5845e-05	2.17451e-06	0.000341608	0.937818	0.959242	0.98358	8.04586e-07	0.177767	0.742417	11.8692	11.3891	10.9338	10.3944	10.7838	10.8309	10.7967	10.7843	11.1059	10.9033	10.9176	11.2666	12.0369	11.6593	11.7252
FBgn0024491	Bin1	0	0.469441	1.3285	0.48567	0.460793	1.47478	0.627095	0.847726	0.505168	1.21314	1.03128	0.994585	0.466676	0.578428	1.29113	0.409456	0.60021	0.16349	0.000564514	0.1501	0.171012	0.000197014	0.0675881	0.0166729	0.135216	0.00129539	0.00472659	0.00611038	0.165866	0.0898554	0.000739033	0.221544	0.0792012	7.35493	7.91455	9.04997	8.32573	8.14059	8.27685	8.91199	7.92969	8.10127	7.68911	8.51261	8.25748	8.10384	7.61267	8.06797
FBgn0036449	bmm	0	0.0144573	0.143388	-0.578004	-0.716874	-0.458497	-0.700866	-0.417092	-0.377706	-0.172746	-0.139019	0.267861	0.0447798	0.271625	0.234165	0.38309	0.895861	0.964079	0.655924	0.08325	0.0350395	0.163593	0.0388622	0.203172	0.247436	0.591847	0.665714	0.408146	0.889085	0.401705	0.468709	0.240987	0.01044	10.7177	10.9223	10.819	10.5409	10.4542	9.83985	10.2823	10.2137	10.2216	10.3629	10.8093	10.7888	11.0379	10.569	11.0117
FBgn0030054	Caf1-180	0	0.105973	0.0185903	0.321461	0.484979	0.643562	0.931163	1.05576	0.76733	0.7632	0.556829	0.583173	0.50693	0.734873	0.767382	0.373159	0.525817	0.537507	0.91346	0.0715171	0.00943995	0.00109612	2.13804e-05	4.19197e-06	0.000197906	0.000209502	0.0036039	0.00251621	0.00705654	0.000309792	0.000197764	0.0389893	0.00548028	6.14425	6.43006	6.39314	6.40918	6.68215	6.59378	7.19003	7.32215	7.45144	7.09877	6.92563	6.85195	6.66163	6.79665	6.75408
FBgn0027843	CAH2	0	0.0502566	0.0443986	-0.0481683	0.0596334	-0.0907825	-0.3703	-0.119984	-0.142794	-0.308516	-0.217862	0.675952	0.561537	0.413167	0.147814	0.631288	0.528019	0.85827	0.874634	0.864097	0.832216	0.74724	0.197557	0.670454	0.612899	0.279962	0.442122	0.024478	0.0568427	0.152564	0.600554	0.0342526	0.0718664	11.5326	11.5245	11.6378	11.5988	11.6514	11.2495	11.3257	11.2131	11.3628	11.279	11.0793	11.3201	11.9232	11.7361	11.8113
FBgn0031148	Cbs	0	-0.133107	-0.0979714	0.256942	0.392857	0.354752	0.376809	0.67368	0.584814	0.6017	0.728663	0.412913	0.324309	0.581247	0.59328	0.42105	0.299013	0.384042	0.519882	0.101234	0.0161585	0.0278353	0.0203638	0.000216341	0.000867219	0.000666018	9.21927e-05	0.0120515	0.0423546	0.000916914	0.000759726	0.0106867	0.0593409	9.61642	9.5037	9.5693	9.79075	9.81814	9.86004	9.91958	9.9435	10.1365	10.169	10.2438	10.3098	9.8455	9.73842	10.0267
FBgn0043364	cbt	0	-0.327687	-0.271571	-0.93976	-1.26192	-0.914827	-0.826547	-0.3523	-0.540405	-0.762654	-0.783276	-0.939658	-0.252585	-0.660475	-0.484948	-1.108	-0.0623214	0.195763	0.280483	0.00102557	4.81982e-05	0.00130064	0.00300147	0.165617	0.039137	0.00545333	0.00450181	0.00102658	0.314527	0.0138439	0.0615308	0.000205925	0.801666	10.771	10.521	10.5742	10.2465	10.3224	9.3827	10.1024	10.4021	10.8517	10.4811	10.6073	10.3291	10.027	10.4485	10.2892
FBgn0039774	CDase	0	0.242288	0.126133	-0.0228242	0.0921471	0.0675184	0.281668	0.457858	0.514936	0.448527	0.316779	0.411016	0.779875	0.751024	0.628656	0.587306	0.931866	0.287169	0.575515	0.91898	0.681926	0.763724	0.218231	0.0519808	0.0307705	0.0564979	0.168238	0.078394	0.00215352	0.00290979	0.010179	0.0153425	0.000434613	8.43662	8.57337	8.62464	8.68153	8.62683	8.43239	8.52798	9.10695	8.95981	8.94757	9.05938	8.98344	8.73139	9.07428	9.3355
FBgn0038865	cDIP	0	0.280212	0.33467	-0.0907997	-0.0772242	-0.420508	-1.00905	-0.905315	-0.754968	-0.74798	-0.25042	0.0552087	0.134666	0.197292	0.235908	0.693078	0.93267	0.365237	0.281621	0.767109	0.801074	0.179696	0.00328909	0.00718149	0.0214032	0.0224833	0.41745	0.856996	0.660916	0.521619	0.444521	0.0329133	0.005855	9.91369	10.2366	10.036	10.0771	10.1928	10.1132	9.65684	9.10446	8.82551	9.03849	9.17255	9.91322	10.1322	9.91535	10.2371
FBgn0000278	CecB	0	8.14326	7.79729	6.43483	5.31321	4.25166	4.88976	4.07546	3.81469	2.17617	2.82203	5.1661	4.23757	4.11929	4.08586	5.32918	3.65871	0.000229404	0.000357701	0.00205676	0.00841591	0.029844	0.0140898	0.036472	0.0487762	0.245286	0.136267	0.0100793	0.0303297	0.0347074	0.0360463	0.0082521	0.0578216	3.3935	9.35328	8.5157	9.06916	7.33839	6.16219	3.92579	4.18114	2.32877	3.47792	2.94453	2.40081	5.38562	4.80232	5.76738
FBgn0000279	CecC	0	7.16936	6.76343	4.95352	4.06277	3.26427	4.20474	4.22077	4.065	2.86008	2.78907	4.74641	3.55599	4.61331	4.27251	4.92292	3.86442	0.000204822	0.000372565	0.00528976	0.0184308	0.0524774	0.0151776	0.0148466	0.0183751	0.0859321	0.0934298	0.00711092	0.0361665	0.0085864	0.0138239	0.00552705	0.0240861	5.66266	11.3357	10.5418	10.695	8.58846	7.5602	5.77476	6.90726	5.89104	7.02579	6.25466	5.79656	7.54909	6.50263	9.67767
FBgn0034437	CG10051	0	0.0812875	-0.489188	-0.232175	-0.0408511	-0.220215	-0.177977	0.208271	0.413623	0.517512	-0.168565	1.19116	0.76858	0.796781	1.06132	0.915507	1.18012	0.841059	0.235673	0.568203	0.919693	0.588146	0.661221	0.608401	0.313574	0.210596	0.678028	0.00744796	0.0691053	0.0602649	0.0152772	0.0331466	0.00792384	3.88114	4.62158	3.35439	3.64445	3.85694	4.31799	4.01899	4.39212	4.86623	4.89411	4.88106	4.34088	5.41591	4.50958	4.49924
FBgn0034440	CG10073	0	-0.0973523	-0.201119	-0.299576	0.258902	0.0857273	0.173524	0.81601	0.757675	0.0967118	0.764376	0.823711	0.255938	1.06908	-0.233884	1.56495	0.747841	0.716591	0.455733	0.270595	0.339172	0.749127	0.519113	0.00582175	0.00955667	0.71837	0.00903193	0.0054496	0.344604	0.000635254	0.386889	8.64743e-06	0.0103799	4.72007	4.79168	4.67845	3.77143	4.57461	5.18219	4.77439	4.73934	5.29373	5.56936	4.88106	5.45318	5.25765	4.58852	5.96425
FBgn0033949	Had2	0	0.0123899	-0.325832	0.0747576	0.736334	0.448676	0.636966	1.31788	1.26636	1.21136	1.11251	1.1189	1.24368	1.52974	1.31423	0.987665	1.00177	0.959687	0.193344	0.760643	0.00643686	0.0786133	0.0159986	2.49414e-05	4.04236e-05	6.79971e-05	0.000174877	0.00016446	5.00655e-05	3.60972e-06	2.58073e-05	0.000582957	0.000508699	6.82005	6.56134	6.52748	5.89909	6.62263	7.1345	7.05351	7.23364	7.73642	7.54639	7.82697	7.62881	7.19456	7.45307	7.96005
FBgn0035702	CG10147	0	0.0730318	-0.126481	-0.0635143	-0.0268333	0.134823	0.117314	0.264673	0.322535	0.389658	0.359037	0.215353	0.50807	0.459028	0.474884	0.500778	0.398441	0.663718	0.453614	0.705174	0.872816	0.424833	0.486564	0.125416	0.0654564	0.0288677	0.0422581	0.207934	0.00603816	0.0117134	0.00947239	0.00667024	0.0258239	7.00941	7.16721	7.03574	6.88695	7.10821	6.75199	7.13904	7.2874	7.18839	7.49324	7.47981	7.54861	7.16811	7.69525	7.46106
FBgn0032684	Ugt301D1	0	0.355769	0.471755	0.240709	0.409851	0.269338	0.0146457	0.710161	0.934038	0.94241	0.582725	0.0245895	0.43022	0.616776	1.00097	0.382165	0.25704	0.0698331	0.0194888	0.209729	0.0391871	0.162516	0.937932	0.0010619	6.4245e-05	5.79319e-05	0.00518326	0.895997	0.0312648	0.00340858	2.82417e-05	0.0528963	0.181626	9.64716	10.1662	10.1996	10.4677	10.2207	10.0455	10.0742	9.82278	10.4442	10.6696	10.7739	10.4707	9.95915	10.5518	10.4655
FBgn0039091	CG10182	0	4.46405	4.82208	4.23496	2.40285	4.79686	2.54006	2.75916	3.58011	3.13383	0.830693	2.97506	2.12247	2.71989	2.66767	1.83442	1.82266	0.000453077	0.000206824	0.000748985	0.035551	0.000218547	0.0272045	0.0175558	0.00312431	0.00809507	0.444921	0.0112763	0.0602948	0.0190065	0.0211109	0.100692	0.102747	2.65135	7.77272	7.58273	8.08412	8.6789	5.59585	7.89052	6.43799	6.90329	7.06274	5.33458	4.61738	7.08571	5.51846	6.46923
FBgn0039118	CG10208	0	0.0234023	-0.249243	-0.275296	-0.070496	-0.479181	-0.356382	-0.230238	-0.0272572	-0.087542	0.0867786	0.286912	0.15059	0.117573	0.130712	0.507067	0.262779	0.869959	0.0926365	0.0652413	0.622861	0.00287071	0.0201136	0.118442	0.848797	0.542058	0.545553	0.0555355	0.298656	0.414624	0.365382	0.00181694	0.077357	8.54261	8.47271	8.09117	8.44006	8.32462	8.38857	8.15972	8.13422	8.21797	8.48923	8.56139	8.70503	8.88546	8.58992	8.68941
FBgn0032685	CG10211	0	0.630656	1.0059	0.435447	0.137864	0.438789	0.976593	1.00104	0.873676	0.960023	0.739718	0.499664	-0.0908541	0.385361	0.890606	0.804071	-0.00956712	0.000465991	1.7436e-06	0.00918772	0.372184	0.00874507	2.63307e-06	1.86634e-06	1.16274e-05	3.33124e-06	8.68384e-05	0.00350591	0.554204	0.0190053	9.07162e-06	3.27385e-05	0.950118	7.47117	8.1518	8.72593	8.19022	8.06993	7.40758	8.02579	8.69112	8.43058	8.41258	8.58989	8.31194	8.00767	7.34354	7.82905
FBgn0035695	CG10226	0	-0.295008	-0.471944	-0.878299	-0.756682	-1.04047	-1.083	-0.763607	-0.934106	-0.838161	0.0894034	0.42414	-0.087284	-0.534002	-0.931683	0.681317	0.091365	0.129906	0.0200467	0.000136525	0.000623607	1.8763e-05	1.12865e-05	0.00057181	6.84668e-05	0.000225039	0.637363	0.0343519	0.645319	0.00969716	7.05402e-05	0.00159955	0.630039	10.7605	10.528	10.3214	10.4701	10.1915	9.7094	10.0244	9.97387	10.1959	9.80739	10.2065	11.1091	11.435	10.5257	10.2179
FBgn0039107	CG10300	0	0.92672	1.1646	0.309455	0.177553	0.719761	0.185839	0.627878	0.881241	0.818436	0.617124	0.433612	0.443435	0.522949	0.886259	0.622648	0.550125	0.000601488	5.32699e-05	0.189585	0.445004	0.00494023	0.424375	0.0121997	0.000959095	0.00182293	0.0135318	0.0715534	0.0658459	0.0326888	0.000911001	0.0128311	0.0254752	6.00878	6.84521	7.08015	6.995	6.72524	6.05415	6.87805	6.27015	7.03084	7.01641	6.70024	6.69688	6.58371	6.30643	6.70773
FBgn0032805	CG10337	0	1.70873	2.11455	1.4793	1.15601	1.65526	0.968096	1.12728	0.996819	1.27519	0.844321	0.973021	0.56134	0.878756	1.3228	0.699576	0.915955	0.00336144	0.000534859	0.00925263	0.0358082	0.00426731	0.0740608	0.0401487	0.066508	0.0220254	0.115827	0.0727142	0.287419	0.10256	0.0180564	0.188322	0.0897109	6.3071	7.60023	8.38464	8.2784	7.83445	6.71699	7.03132	6.77552	6.82865	6.9089	7.17168	7.0279	6.72349	6.3296	7.26159
FBgn0036208	CG10361	0	-0.416943	-0.449519	0.794025	1.17842	1.08026	1.0767	1.38095	0.913194	0.856463	0.944571	0.819965	0.399725	0.888568	0.588521	0.999561	0.663317	0.378528	0.343173	0.101785	0.0192663	0.03018	0.0306681	0.00735361	0.0625398	0.0791534	0.0547497	0.0917822	0.398159	0.0693291	0.218249	0.0431731	0.167377	7.5383	7.30473	7.23545	7.54985	9.09488	9.42849	9.50202	9.40929	9.37704	8.92014	8.81577	8.87251	8.46058	7.90255	8.66535
FBgn0039296	Sil1	0	0.058161	0.38908	1.52027	1.38444	1.30835	1.18365	1.2564	0.567502	0.143367	0.233175	0.344324	0.290006	0.301278	0.308694	0.235271	-0.00314341	0.738334	0.0346929	2.34181e-08	1.02937e-07	2.44584e-07	1.06943e-06	4.48338e-07	0.00353244	0.41358	0.189565	0.0586356	0.106735	0.0946148	0.0873028	0.185786	0.985575	8.96179	9.02396	9.32598	9.96528	10.2905	10.0722	10.0495	10.2771	10.3595	9.45631	8.95371	8.94009	8.92812	8.98955	9.17724
FBgn0035679	CG10467	0	-0.0311235	-0.0773638	-0.343854	-0.227677	-0.63929	-0.719792	-0.221475	-0.113113	-0.186912	-0.0379497	0.344357	0.532845	0.340604	0.26734	0.788453	0.690706	0.888313	0.727361	0.131752	0.310507	0.00843327	0.00366157	0.323534	0.610859	0.403093	0.86405	0.131219	0.0243656	0.135237	0.235986	0.00177356	0.00496152	10.1982	10.2742	10.2393	10.2189	10.1301	9.98299	9.78011	9.8167	10.0502	10.0406	10.2014	10.3363	10.602	10.4083	10.4457
FBgn0035678	CG10469	0	-0.13452	-0.308096	-0.662548	-0.484519	-0.941941	-0.713142	-0.335191	-0.293003	-0.478272	-0.14741	0.000217388	0.235442	0.102899	0.0890397	0.382681	0.560466	0.482449	0.116806	0.00212739	0.0179644	6.68771e-05	0.00113733	0.0897102	0.134703	0.0192968	0.442065	0.999089	0.224782	0.590117	0.640825	0.055208	0.00736833	7.19769	6.9804	6.67952	6.50367	6.51216	6.56782	6.4294	6.73741	6.59342	6.75936	6.75719	7.10844	7.13207	7.09586	7.28282
FBgn0039312	CG10514	0	-0.492849	-1.01237	-0.71852	-0.119056	-0.409145	-0.190181	0.207955	0.37107	0.00296755	-0.360694	-1.23401	0.0422057	-0.278751	0.114538	-0.580875	-0.44884	0.0200327	4.43264e-05	0.00146932	0.548419	0.0488136	0.341116	0.298981	0.0715709	0.98801	0.0792149	3.54784e-06	0.830856	0.168339	0.563567	0.00742443	0.0322443	11.9813	11.6589	11.0756	11.3696	11.2018	11.597	11.9124	12.0741	12.4976	12.3404	11.9742	11.6927	10.9921	12.1766	11.8149
FBgn0039324	CG10553	0	-0.302137	-0.724044	-1.26796	-1.05806	-1.37957	-1.1922	-1.24571	-1.51358	-1.67486	-0.642942	0.420466	-0.0707941	-0.7398	-1.55792	0.526263	-0.0147332	0.105012	0.000598264	6.62433e-07	8.14141e-06	1.88138e-07	1.6043e-06	8.56767e-07	4.44877e-08	8.64231e-09	0.00173331	0.0283668	0.69495	0.000486347	2.80611e-08	0.00778225	0.934834	12.1182	11.7956	11.2455	11.3443	11.068	10.8013	10.8952	11.1504	10.993	10.5223	10.7951	11.4924	12.6666	11.8596	11.3832
FBgn0039323	CG10559	0	0.31571	0.380028	0.137814	0.448491	-0.00503654	-0.187637	0.129774	0.0225153	0.174951	0.0203178	0.763398	1.00018	0.742103	0.845684	1.21097	0.950107	0.305112	0.21973	0.650869	0.150477	0.98677	0.538686	0.669905	0.940912	0.566243	0.946669	0.0192794	0.0033037	0.0224396	0.0105916	0.000644676	0.00484112	6.61764	6.96862	7.21568	6.94198	6.93552	7.11671	6.52782	6.57398	6.89111	6.54105	6.86474	6.74085	7.30389	7.2616	7.21815
FBgn0039325	CG10560	0	-0.206058	-0.610128	-0.538242	-0.44866	-0.661901	-0.910617	-1.1447	-1.49424	-2.19778	-2.08999	-0.382042	0.0624718	-0.600419	-1.71929	-0.716965	-0.0479517	0.373	0.0138286	0.0273534	0.061127	0.00832988	0.000659919	5.95078e-05	1.94801e-06	5.07724e-09	1.16558e-08	0.106639	0.78517	0.0151874	2.52807e-07	0.00480529	0.834204	11.8296	11.6607	11.0381	11.3933	11.323	11.1954	11.1527	11.1927	10.8454	10.3859	9.77748	9.75604	11.7064	11.8571	11.2554
FBgn0035619	Alp10	0	-0.660214	-0.0422234	1.35765	2.23024	1.8436	2.6279	2.82937	2.45982	2.48472	1.86283	2.59	3.34502	2.96846	2.54031	2.14283	2.28658	0.0990077	0.912998	0.00197168	1.01932e-05	0.000101329	1.08585e-06	3.68715e-07	2.75076e-06	2.39303e-06	9.01921e-05	1.33604e-06	2.7532e-08	1.78806e-07	1.75689e-06	1.69761e-05	7.36055e-06	6.20749	5.79238	7.12322	7.42018	7.58442	8.7244	9.01738	9.31968	9.54186	9.30839	8.69855	8.51973	8.9772	9.88244	9.32274
FBgn0032839	AANATL3	0	0.073447	0.600821	0.564731	0.76553	0.707404	0.585207	1.04417	1.17987	1.60639	1.65066	1.72755	1.74515	1.70932	1.91946	2.30695	1.4912	0.842335	0.114882	0.13696	0.0485824	0.0664994	0.124036	0.00957473	0.00412955	0.000271353	0.00020444	0.000125225	0.000111978	0.000140626	3.73442e-05	3.53367e-06	0.000567977	6.88597	6.59238	7.4452	8.028	7.35677	7.87267	7.96853	7.36445	8.19339	8.12878	8.39554	8.41506	8.48222	7.96306	8.12199
FBgn0034289	CG10910	0	0.778479	0.979485	1.15204	1.34018	1.83448	1.33981	1.35404	1.48371	1.93773	0.897277	1.66806	1.24614	1.25379	1.21915	1.4938	0.486367	0.124976	0.0575634	0.0279673	0.0121618	0.00119346	0.0121824	0.0114206	0.00629124	0.00072667	0.079788	0.00264303	0.0185352	0.0179167	0.0208798	0.00600281	0.329037	10.5989	10.6033	11.291	11.2078	11.1513	11.2232	12.0997	11.4593	11.7684	11.6142	11.7293	10.6725	12.0898	10.8836	11.0141
FBgn0034295	CG10911	0	0.690505	0.990494	0.773805	0.903669	1.15349	0.749342	0.69329	0.765348	1.00638	0.261804	1.13856	1.02256	1.2649	1.10917	1.13836	1.09128	0.028675	0.00295956	0.0156247	0.00582937	0.000811428	0.0187191	0.0281096	0.0166353	0.00261135	0.381971	0.000914124	0.00229819	0.00033336	0.00115542	0.000915574	0.00133237	12.7771	13.3107	13.835	14.0422	13.6781	13.8494	14.0633	13.6277	13.6927	13.7042	13.6247	12.9579	13.945	13.408	13.9801
FBgn0034296	CG10912	0	1.1719	1.43904	1.07977	1.36855	1.48753	1.00473	0.836989	0.979033	0.89912	-0.13969	1.13234	0.98054	1.68112	1.39082	1.01785	1.01464	0.0167959	0.00445731	0.0260339	0.00636649	0.00348111	0.0368474	0.0771597	0.0414096	0.0590673	0.75903	0.0203033	0.0411283	0.00128272	0.00569061	0.0346993	0.035213	10.7526	11.5124	12.0392	12.1363	11.7897	12.0833	12.1179	11.4535	11.6117	11.6947	11.0465	10.3775	11.8578	10.9505	12.2751
FBgn0037228	CG1092	0	0.041817	-0.370187	-0.833051	-0.574997	-0.79615	-0.47882	0.0756133	0.142506	0.134326	0.193588	0.256491	0.549498	0.500382	0.40457	0.336607	0.405489	0.759624	0.0124534	4.8881e-06	0.000378152	8.90202e-06	0.00199923	0.581104	0.303071	0.330952	0.166454	0.071585	0.000588521	0.00137836	0.00705777	0.0213718	0.00695019	8.27872	8.31884	7.6652	7.2777	7.55288	7.68619	7.56703	7.86044	8.4094	8.41258	8.57095	8.63296	8.55548	8.77005	8.70915
FBgn0029969	CG10932	0	-0.148816	-0.329237	-0.384011	-0.155629	-0.361654	-0.131955	0.190798	0.292804	-0.0184185	0.108745	0.182483	0.317546	0.386765	0.387278	0.366393	0.152752	0.230906	0.0127945	0.00461445	0.211014	0.00702869	0.286252	0.128824	0.0245739	0.879985	0.377313	0.145368	0.015817	0.00437984	0.00433737	0.00643193	0.219245	9.72847	9.48315	9.21338	9.25449	9.25291	9.29444	9.2321	9.61249	9.71589	9.88552	9.48727	9.73988	9.68996	9.82451	9.9557
FBgn0031732	CG11149	0	0.687875	0.578656	0.247684	0.455632	0.551251	0.14182	0.593518	0.813969	1.46068	1.06177	1.51293	1.02658	1.01341	1.38276	1.7569	1.15431	0.0404721	0.0801989	0.439443	0.162235	0.0944392	0.656351	0.0732902	0.017406	0.000153432	0.00296291	0.000104328	0.00383347	0.00421977	0.000273445	1.77439e-05	0.00149661	7.23864	7.78621	7.69406	8.14988	7.46241	7.5733	7.98595	7.71109	7.93924	8.14179	8.6751	8.41506	8.64452	7.87919	8.13956
FBgn0034528	CG11180	0	-0.180333	0.0423795	0.191671	0.552518	0.507603	0.610217	0.585667	0.249018	0.470393	0.477264	0.236636	0.405368	0.301222	0.346361	0.437609	0.313253	0.185624	0.750684	0.160639	0.000440496	0.000978684	0.000158366	0.000244531	0.0729285	0.00189149	0.00167535	0.0871584	0.00588637	0.033039	0.0159471	0.00336428	0.0273043	7.77938	7.46424	7.88762	7.80122	7.89859	7.99459	8.17499	8.29157	8.18842	8.02494	8.10658	8.07485	7.72876	7.86341	7.82905
FBgn0034488	Hacl	0	-0.0866094	-0.0901211	-0.173824	0.019177	-0.11746	0.0558051	0.318867	0.334976	0.274911	0.188946	0.209631	0.534662	0.501972	0.439477	0.374845	0.603055	0.600689	0.586114	0.2985	0.907431	0.479075	0.735409	0.0643126	0.05296	0.106909	0.259598	0.212687	0.00371545	0.00587186	0.013814	0.0322213	0.00140602	10.0129	10.0396	9.93836	9.92487	9.9766	9.90868	9.95833	10.2264	10.2588	10.4112	10.3568	10.2271	10.1022	10.4001	10.4231
FBgn0031860	Daao2	0	-0.0784002	-0.560221	-1.22861	-1.00982	-1.15483	-0.510522	0.22815	0.41297	-0.190137	-0.0486107	0.0888405	0.539792	0.378322	0.301517	0.242195	0.51262	0.623749	0.00196045	1.68955e-07	2.92438e-06	4.29282e-07	0.00406107	0.162581	0.0162407	0.241009	0.760573	0.578631	0.00264782	0.0260108	0.0697444	0.139432	0.00393901	9.70492	9.7017	8.98432	8.7214	8.70783	8.5196	8.71716	9.34947	10.1494	10.3044	9.68071	9.93389	9.98968	10.2639	10.1901
FBgn0037186	CG11241	0	0.0684007	0.3827	0.29291	0.249925	0.319983	0.454372	0.680115	1.11732	1.48111	1.28688	0.611007	0.504553	0.819768	1.20807	1.02489	0.475456	0.702016	0.0420852	0.112083	0.171528	0.0844323	0.017946	0.000977012	3.45274e-06	5.3818e-08	4.62392e-07	0.00243252	0.00961193	0.000153597	1.15926e-06	1.08641e-05	0.0138377	8.20832	8.50569	8.88769	8.93316	8.9571	8.69172	8.9831	9.14142	9.14038	9.6264	10.1234	9.95115	9.10122	8.84431	9.15726
FBgn0039849	CG11334	0	-0.0507923	0.112232	0.203392	0.538856	0.421899	0.58918	0.88315	1.06218	0.803756	0.777478	0.264593	0.180754	0.173457	0.661678	0.427829	-0.0185411	0.654156	0.326938	0.0835726	0.000102821	0.00118201	3.6567e-05	1.39067e-07	7.28154e-09	5.7296e-07	9.29305e-07	0.0280023	0.121222	0.13607	8.53793e-06	0.00104426	0.869811	10.0565	10.0039	10.0289	10.1431	10.2307	10.4202	10.4919	10.7464	11.1236	11.0782	10.8221	10.7435	10.2228	10.1285	10.1299
FBgn0040923	CG11368	0	0.00557674	-0.121528	0.230321	0.247065	0.109457	0.684289	0.859249	0.806916	0.804076	0.873741	0.739125	0.956909	0.726739	0.780745	0.798095	0.842453	0.979367	0.574578	0.292322	0.25964	0.61289	0.00436059	0.000648085	0.00115085	0.00118721	0.000552722	0.00241197	0.00022197	0.00275885	0.00153249	0.00126758	0.00077935	8.89932	9.0934	8.75361	9.19909	9.45199	9.23589	8.95389	9.91816	9.8175	9.6883	9.62825	9.70145	9.44207	9.62362	9.65342
FBgn0035300	CG1139	0	0.491231	0.950816	0.26168	0.531481	0.379507	0.216839	0.22001	0.10422	0.565626	0.0944401	0.787304	0.746812	0.988452	0.863905	1.21579	1.51873	0.167722	0.0117912	0.454618	0.137103	0.281878	0.53461	0.528711	0.764485	0.114906	0.785977	0.0327277	0.0416854	0.00924607	0.0204495	0.00204057	0.000259907	8.06769	8.49752	9.1497	8.91608	8.57282	8.67965	8.36003	8.54062	8.12225	8.26977	8.69272	8.25243	8.56227	8.34479	8.98009
FBgn0038733	CG11407	0	-0.583465	-0.745763	-0.811157	-0.486804	-0.869669	-1.1993	-1.34553	-1.66203	-1.80739	-0.342167	1.25747	0.123238	-0.140865	-1.50944	1.64056	0.114439	0.00251753	0.000268064	0.000109047	0.00924906	4.91676e-05	7.04166e-07	1.25333e-07	4.17575e-09	1.00821e-09	0.0564705	3.50133e-07	0.474345	0.414418	2.03726e-08	5.18814e-09	0.506087	10.4158	9.86946	9.72598	9.61775	9.83134	9.84256	9.69618	9.50882	9.11444	8.6313	8.71013	10.068	11.845	10.3315	10.1211
FBgn0037396	CG11459	0	-0.307303	0.776301	3.76467	4.91455	5.03472	5.33519	5.51883	5.19942	4.08653	3.26889	2.50387	1.45523	3.04591	1.17181	1.77965	0.667508	0.80796	0.54084	0.00680308	0.000811007	0.000647461	0.000368665	0.000261432	0.000475473	0.00378355	0.0163991	0.0584732	0.257189	0.0240552	0.358836	0.169181	0.598547	7.82714	7.11473	8.69771	8.91951	12.1447	13.3716	13.5906	13.8143	13.8338	13.2672	12.2342	11.9089	10.1265	9.10481	11.9816
FBgn0035484	CG11594	0	-0.127753	-0.361238	-0.7932	-0.584032	-1.05641	-0.934857	-0.160293	-0.0901605	-0.214556	-0.248167	-0.0720785	0.435852	0.572712	0.285417	0.404026	0.443245	0.433284	0.0350417	7.43964e-05	0.00157	1.92926e-06	1.00264e-05	0.32766	0.578774	0.194298	0.135995	0.656709	0.0129475	0.0018511	0.0891649	0.0199507	0.0116939	11.5459	11.5875	11.1864	10.7983	10.9662	10.8047	10.7701	10.7092	11.2392	11.475	11.347	11.4816	11.6224	12.0698	12.1457
FBgn0036212	CG11597	0	0.0408544	0.106419	0.201551	-0.00334629	-0.0956801	0.193319	-0.0788113	-0.194546	-0.122043	-0.240658	-0.236826	-0.265118	-0.421466	-0.323229	-0.352903	-0.234018	0.738367	0.388119	0.110307	0.978143	0.436957	0.124677	0.520956	0.12244	0.323726	0.0598285	0.0636557	0.0398937	0.00228531	0.0144012	0.00835821	0.0665965	8.31267	8.26688	8.44531	8.05321	8.43687	8.21129	8.13391	8.45316	8.2753	8.08903	8.12401	7.95552	8.06135	7.93312	7.7165
FBgn0039629	CG11842	0	0.222949	0.696576	0.582711	0.858556	0.67694	1.15669	1.16891	0.764481	0.82545	1.20549	1.39393	0.628232	1.32568	0.646494	1.19763	0.702655	0.369754	0.00952869	0.0263389	0.00208529	0.0113987	0.000119294	0.000106178	0.00507837	0.00285761	7.5019e-05	1.29355e-05	0.017663	2.42801e-05	0.0150056	8.08252e-05	0.00901194	8.95566	9.2908	9.50154	9.46172	9.43911	9.5445	9.26576	9.83787	9.59537	9.59047	9.88869	9.88411	10.199	9.47312	9.95405
FBgn0039293	Alg9	0	-0.225809	-0.120444	-0.187524	0.0457017	0.128228	0.113421	0.238774	0.334838	0.402546	0.158412	0.224443	0.204665	0.406088	0.322572	0.35404	0.128058	0.0933485	0.358522	0.158939	0.72512	0.328995	0.386663	0.0771915	0.0166594	0.00514121	0.230747	0.0952115	0.125945	0.00482775	0.0204727	0.0120078	0.329619	8.02736	7.77948	7.96069	7.85956	7.73957	7.77961	8.16992	8.21504	8.17342	8.42328	8.43795	8.20612	8.22427	8.12408	8.29918
FBgn0039299	CG11854	0	-0.699362	-1.26598	-1.80519	-1.53538	-1.46169	-1.95789	-2.34324	-2.16477	-1.20054	-0.514656	-0.0599252	-0.633062	-1.83358	-1.00804	0.455459	0.227859	0.101827	0.00559012	0.000259595	0.00121819	0.00185504	0.000108728	1.26928e-05	3.39626e-05	0.00802757	0.221488	0.884653	0.136276	0.0002207	0.0225502	0.277322	0.582562	8.7409	7.64533	6.74993	7.2777	7.18223	7.27749	7.2775	6.71142	6.09588	6.38932	7.69911	8.11439	8.69171	7.50487	6.9259
FBgn0039310	CG11878	0	0.663299	1.44624	1.20173	1.28939	1.20172	0.875724	1.14556	1.42941	2.11021	1.40672	0.601382	0.587871	1.01562	1.6438	1.35199	0.701574	0.0129041	8.0385e-06	7.78034e-05	3.40793e-05	7.78067e-05	0.00177089	0.000132747	9.36491e-06	3.19613e-08	1.15171e-05	0.0223932	0.0251946	0.000461776	1.39949e-06	1.90433e-05	0.00910586	10.8012	11.5149	12.6679	12.6177	12.3436	12.2335	12.1333	11.8284	12.0618	12.3992	12.8286	12.2788	11.6309	11.3099	11.9575
FBgn0039313	CG11892	0	-0.222099	-0.747501	-0.632698	0.0100443	-0.11015	-0.0919203	0.385242	0.479178	0.0801214	-0.353968	-1.54459	0.0801081	-0.200738	0.243925	-0.784767	-0.504582	0.358189	0.00486493	0.0144173	0.966496	0.645945	0.701213	0.118467	0.0559669	0.737938	0.149519	2.24842e-06	0.73798	0.405369	0.313974	0.00339043	0.0451644	13.0013	12.9347	12.3127	12.4302	12.2276	12.6308	13.1722	13.163	13.6192	13.4783	13.0291	12.682	11.7612	13.3191	12.9682
FBgn0039316	CG11893	0	1.07574	1.2163	2.2023	1.6102	1.95385	0.16122	0.920594	0.847077	2.04856	1.14943	0.967979	0.755788	0.936109	1.38448	1.1818	0.74183	0.0336045	0.0178944	0.000146927	0.0027434	0.000502209	0.73597	0.0650174	0.0875233	0.00031403	0.024232	0.0533857	0.12462	0.0609817	0.00816139	0.0209394	0.131324	8.45845	9.14141	9.97115	9.60502	10.4381	9.45175	9.80322	8.3305	8.73984	8.66773	9.53689	9.33858	8.81617	8.52115	8.9703
FBgn0031248	CG11912	0	-0.272511	0.231927	0.634672	1.24164	0.93177	1.1514	1.00008	0.597068	0.20802	-0.267755	-0.103732	0.529322	0.594838	0.279683	-0.249353	0.0284459	0.389044	0.462357	0.0536306	0.000683984	0.00690723	0.00135132	0.00418466	0.0680181	0.509194	0.397224	0.740991	0.102681	0.06897	0.376924	0.429905	0.927683	7.49671	7.0379	8.0748	7.66064	7.90485	8.05656	8.11293	8.63694	8.30772	7.89266	7.40339	6.75522	7.0951	7.93312	8.22432
FBgn0034436	CG11961	0	0.0555352	0.195787	-0.000255363	0.0954336	0.360863	0.110101	0.489904	0.629171	0.41184	0.249872	0.532889	0.58806	0.610783	0.730445	0.70658	0.579232	0.749284	0.266804	0.998826	0.583831	0.0480837	0.527914	0.00971244	0.00151578	0.0260855	0.16039	0.0055271	0.00264383	0.00194502	0.00038117	0.000527865	0.00297737	9.60472	9.57342	9.93987	9.72559	9.88299	9.64258	10.1261	9.86169	10.2647	10.3063	10.1385	10.0212	10.1716	10.1152	10.2747
FBgn0030098	CG12057	0	0.0906495	0.734879	0.800281	1.62408	1.19653	1.8476	2.13642	1.99806	1.92239	1.21357	0.685888	1.6719	1.74119	1.50706	1.0545	1.7069	0.830086	0.0932467	0.0693077	0.000898223	0.00946859	0.000256552	5.16576e-05	0.000110893	0.00016894	0.00864356	0.115579	0.000686984	0.000465738	0.00172799	0.0199471	0.000564505	8.45412	8.87731	9.9171	9.60075	9.99285	10.9847	10.3811	11.754	11.3819	11.1254	11.2601	10.4119	9.45124	10.9938	11.2621
FBgn0037386	CG1208	0	0.0750699	0.343277	0.471126	0.51793	0.357518	0.174129	0.422946	0.172678	1.06901	1.16502	1.90469	1.32341	1.44648	1.13235	2.1803	1.75278	0.822774	0.311771	0.16979	0.133094	0.292646	0.604399	0.215678	0.607393	0.0041812	0.00214267	1.23486e-05	0.000701929	0.000294139	0.00269262	2.0196e-06	3.46855e-05	8.67157	8.7762	9.15749	9.37438	9.43695	9.52609	9.22233	9.22873	9.16335	8.94262	9.84339	10.1477	10.5552	9.50654	9.94741
FBgn0035228	CG12091	0	-0.0989812	-0.161133	-0.369313	-0.334458	-0.402825	-0.379771	-0.180457	-0.17617	-0.120258	0.26777	0.340205	0.157178	-0.015494	0.0340497	0.472538	0.388654	0.51712	0.295806	0.0230917	0.0374914	0.0142717	0.0199011	0.24329	0.254287	0.432419	0.0895979	0.034655	0.307498	0.918809	0.822838	0.00505721	0.0175211	11.9114	11.9224	11.669	11.6498	11.6611	11.4332	11.5131	11.7536	11.6805	11.7318	11.9411	12.2834	12.3325	11.9118	11.9304
FBgn0037387	CG1213	0	-0.152131	-0.191511	-0.642442	-0.457596	-0.423921	-0.637484	-0.303974	-0.504043	0.0340029	0.146426	0.849447	0.412879	0.543915	-0.147992	1.04655	0.545105	0.473989	0.369208	0.00588117	0.0401243	0.0554768	0.00620633	0.160318	0.0252742	0.872067	0.49052	0.000590303	0.061556	0.0167881	0.485948	6.55372e-05	0.0165819	12.4494	12.4589	12.1711	12.0764	12.0086	12.0141	12.1216	11.9704	12.1079	12.0745	12.5662	12.9407	13.5468	12.8036	12.9311
FBgn0040775	CG12158	0	-0.575549	-0.781798	-0.107431	-0.47173	-0.31182	0.408074	0.799718	0.750689	0.984126	0.883217	0.67324	0.778106	0.657313	0.637507	0.826951	0.778734	0.0649744	0.0152769	0.719303	0.125148	0.302668	0.181432	0.0133768	0.0191948	0.00326808	0.00712662	0.0334141	0.0156987	0.0373448	0.0428222	0.0109137	0.0156263	9.02752	8.79633	8.16001	8.30488	9.53707	8.70071	8.77509	9.91958	9.93927	9.76177	10.0248	9.82915	9.51385	9.70116	9.84763
FBgn0036467	CG12310	0	0.815081	0.915768	0.576489	1.19081	0.538784	0.351689	0.666071	0.590091	0.554401	0.464642	0.878088	0.467106	0.35515	0.494928	0.0516082	0.107419	0.0189779	0.00951431	0.0861136	0.00132431	0.107106	0.28385	0.0500185	0.07947	0.0979314	0.161187	0.0123537	0.159084	0.279274	0.13686	0.873237	0.740092	10.0608	10.2837	10.5158	10.4309	10.4584	10.5285	10.1327	9.97796	9.80457	9.91487	10.513	10.1436	10.3923	9.90575	10.2412
FBgn0033774	CG12374	0	1.44591	1.51426	1.71834	1.82829	1.44336	1.15977	1.16574	1.54848	1.59377	1.45615	1.77409	2.49738	1.54196	1.69985	1.74114	0.730317	0.00438826	0.00309817	0.00108232	0.000611695	0.00444531	0.0180676	0.0175581	0.00260023	0.00206028	0.00416592	0.000810501	1.98692e-05	0.00268859	0.00119113	0.000961644	0.120542	11.5935	13.1671	13.119	13.6033	13.1504	13.6536	13.6473	13.1323	13.2587	13.3771	12.6565	12.9677	13.397	13.9855	12.4064
FBgn0040688	CG12483	0	-0.355127	0.0047737	-0.0487673	0.191356	-0.234872	0.151284	-0.0809577	-0.134557	0.0670219	-0.16361	-0.179624	0.083193	0.224264	-0.347618	-0.746701	-1.123	0.197643	0.985886	0.856642	0.481025	0.388596	0.576565	0.764424	0.619131	0.803995	0.546173	0.508004	0.758135	0.409991	0.206896	0.0110067	0.000426248	5.1645	5.03701	5.16429	5.32616	5.26136	5.43285	5.18961	5.60325	5.17823	5.49019	5.50386	5.18262	4.87707	5.25365	5.50362
FBgn0040942	CG12643	0	-0.0647188	-0.697462	-0.579602	-0.303566	-0.598232	-0.676914	-0.211757	0.124629	0.243018	0.182109	0.538799	0.699756	0.451962	0.736667	0.801523	0.519707	0.722798	0.000937275	0.00427576	0.107046	0.00337228	0.00122366	0.252967	0.496408	0.191815	0.32348	0.00715317	0.000909758	0.0206772	0.000563087	0.00024251	0.00907321	8.36446	7.96877	7.55153	7.45844	7.89859	7.80205	7.84033	7.60219	8.06379	8.28939	8.57095	8.40142	8.74338	8.72271	8.38514
FBgn0033301	CG12780	0	0.37428	0.926226	0.927741	1.24349	1.41885	0.498037	0.421008	0.55447	1.68699	1.07959	1.20578	0.679414	1.11526	1.16831	1.30812	0.773793	0.245446	0.00771794	0.00763449	0.000744473	0.000200922	0.126999	0.193355	0.0915055	2.79765e-05	0.00252153	0.000986726	0.0420371	0.0019362	0.00130498	0.000459153	0.022445	8.2885	8.58499	9.35564	9.79636	9.50652	9.78034	9.45276	8.72073	8.74999	8.96719	9.6389	9.35045	9.39722	8.54114	9.2572
FBgn0033945	CG12868	0	0.401725	0.589515	1.08034	1.1214	1.03576	0.359308	0.533445	0.572292	1.21573	0.573854	0.587052	0.450545	0.471983	0.711769	0.350597	0.386434	0.198588	0.0651721	0.00189072	0.00137833	0.00266088	0.248254	0.0927119	0.0727428	0.000664807	0.0720255	0.06621	0.151492	0.133916	0.0287903	0.259527	0.215512	8.32698	8.4044	8.89081	9.05986	9.34326	9.31214	8.77842	8.51831	8.45973	8.54579	9.05938	8.64072	8.42006	8.32187	8.66535
FBgn0036656	CG13026	0	-0.440574	-0.688305	-0.614561	-0.615686	-0.40698	-0.994107	-0.60965	-0.641075	-0.818889	-1.14659	-1.8917	-0.629574	-0.951732	-1.33651	-1.29792	-1.41919	0.377984	0.174307	0.22299	0.222175	0.41475	0.0553818	0.226573	0.204395	0.10933	0.0293635	0.000949899	0.212307	0.0656227	0.0127543	0.0151589	0.00876676	5.53698	5.46358	5.28301	5.89909	5.4096	5.64633	5.47922	5.10134	5.33026	5.08581	5.33458	5.09498	4.74012	5.84215	4.57004
FBgn0036583	CG13055	0	1.11868	0.866285	0.446622	-0.0338509	0.328017	0.179826	-0.146191	0.17407	-0.491123	-0.406126	-0.231837	0.386136	0.237981	0.0159753	-0.0640517	0.548311	0.00108647	0.00785639	0.143506	0.909276	0.2767	0.546744	0.623644	0.55954	0.109629	0.181437	0.438579	0.20292	0.42673	0.957107	0.829358	0.0762923	4.98362	5.9202	5.42749	6.00626	5.00583	4.43748	4.97379	5.10134	4.33004	4.85251	4.27949	4.61738	4.47831	4.73452	4.87977
FBgn0036563	CG13075	0	0.418201	1.40531	0.937022	0.79856	1.02486	0.580443	0.310545	0.477742	0.471338	0.0918035	0.0795289	-0.059433	0.465461	0.837032	0.450367	0.434595	0.177199	0.000137198	0.00522344	0.0146785	0.00266366	0.0664272	0.311345	0.12574	0.130597	0.761975	0.792962	0.844437	0.135191	0.0110642	0.147607	0.161568	7.03288	7.11473	8.42823	8.64053	7.97197	7.47896	7.49586	7.26077	7.2373	7.49324	7.3377	6.87844	7.1502	6.3296	7.03003
FBgn0032803	CG13082	0	-0.0722501	-0.452664	-0.83019	-0.763474	-0.742726	-0.813201	0.0344196	-0.15852	-1.09948	-1.19334	-1.24594	-0.0316682	-0.223974	-0.0698714	-0.708891	-0.0425889	0.785405	0.0992128	0.00480235	0.00853817	0.0101867	0.00556587	0.896718	0.551667	0.000440875	0.000190961	0.000119761	0.90493	0.40241	0.792293	0.0135459	0.872409	5.80577	6.16694	5.32051	5.36695	5.57575	5.21601	5.10712	5.42287	5.93914	5.76142	4.88106	4.90191	4.47831	5.87402	5.57422
FBgn0032770	CG13086	0	-0.147317	-0.232878	-0.640261	-0.128751	-0.744954	-0.418738	0.248782	0.282005	0.324936	0.336973	0.154277	0.442457	0.62465	0.548852	0.680885	0.369586	0.296042	0.105355	0.000149475	0.359545	2.59962e-05	0.00632066	0.0850183	0.053275	0.0281457	0.0233953	0.274446	0.0042678	0.000194707	0.000707033	7.54035e-05	0.0140208	8.15048	7.92678	7.79741	7.63582	7.53685	7.94503	7.53583	7.8897	8.43478	8.59392	8.58045	8.55711	8.37065	8.45949	8.79664
FBgn0032055	Sgp	0	-0.450972	-0.570743	-1.13419	-0.966225	-0.975062	-0.925278	-0.941304	-1.23641	-1.17311	-0.682616	-0.27688	0.148806	-0.565114	-1.79884	-0.160821	0.0578809	0.00845311	0.00142879	4.23814e-07	4.12616e-06	3.64641e-06	7.35529e-06	5.85991e-06	1.14639e-07	2.55845e-07	0.000262925	0.0880802	0.346694	0.00155536	2.28069e-10	0.310055	0.711713	14.067	13.7161	13.4549	13.1142	13.0638	12.8991	12.886	13.1978	12.9815	12.7137	13.0131	13.3809	13.7241	14.2006	13.3706
FBgn0032088	CG13102	0	0.843474	1.14548	0.148397	0.64814	0.233007	0.110831	0.564721	1.11487	1.09058	0.714723	0.629013	0.926077	0.793338	1.3281	1.15161	1.0836	0.0127984	0.00137653	0.635785	0.0485638	0.458967	0.723221	0.0821662	0.001734	0.00208165	0.0312682	0.0549339	0.00705417	0.0182279	0.000345281	0.00131432	0.00219369	7.20804	7.96877	8.33512	8.05321	7.8475	8.10249	7.7817	7.76892	7.80292	8.33918	8.45526	7.97406	7.99267	8.07009	8.4143
FBgn0033723	CG13155	0	-0.604583	-1.08839	-2.55425	-1.93178	-2.23112	-2.35748	-0.960479	-1.01877	-1.84518	-2.03793	-1.63295	-0.0599479	-0.93084	-1.41861	-1.6215	-0.23458	0.323464	0.0833707	0.000367928	0.00415269	0.00130295	0.00079503	0.123444	0.103511	0.00577735	0.00276023	0.012778	0.921042	0.134761	0.0276393	0.0133271	0.698628	7.07871	6.73827	5.46146	4.77936	4.9095	5.37415	4.6633	5.54559	5.76327	6.13551	5.7025	5.65052	5.53109	8.02113	5.88314
FBgn0032613	Nepl9	0	-0.308503	-0.787117	-1.30081	-0.897475	-1.19218	-1.1348	-0.801775	-0.903632	-0.561217	-0.109781	0.502184	0.234526	-0.00980153	-0.81049	0.236449	0.377027	0.207618	0.00339424	2.24462e-05	0.00115259	6.37256e-05	0.000111391	0.00294375	0.00108477	0.0280092	0.64807	0.0467179	0.334002	0.967407	0.00270426	0.330147	0.12717	8.71211	8.47688	8.10735	7.39081	7.82787	7.91446	7.40383	7.73708	7.82229	7.75268	8.53883	8.96811	9.62012	8.81588	8.9372
FBgn0035929	CG13311	0	1.35182	1.62424	0.684547	0.518302	0.321184	0.443588	0.601936	0.264153	0.279339	0.456037	-0.544645	0.225926	0.707934	0.89293	0.344498	0.57754	3.03527e-05	2.80352e-06	0.013389	0.0532631	0.217643	0.0940338	0.0270531	0.307635	0.281396	0.0857678	0.0432139	0.381228	0.0109168	0.00206018	0.187312	0.0330956	6.79282	8.157	8.70836	8.6238	7.5922	7.62457	7.38644	7.31354	7.56309	7.32093	6.98405	7.2772	6.51541	6.65712	7.36477
FBgn0035941	CG13313	0	-0.384916	-0.20387	-0.445359	-0.0231295	-0.397088	-0.212573	-0.197698	-0.334474	-0.172963	-0.303399	0.0745769	-0.00995852	0.381671	0.0962323	0.545008	0.504345	0.158127	0.446489	0.105301	0.930669	0.146019	0.427617	0.460174	0.217235	0.517501	0.261413	0.779268	0.970116	0.16149	0.717788	0.0509922	0.0690754	6.32622	5.96831	6.1648	5.871	5.9104	6.07273	5.80124	6.19713	5.91529	6.06441	6.18995	6.11885	6.42893	6.30643	6.67598
FBgn0040827	CG13315	0	0.223453	-0.141705	-0.740665	-0.577337	-0.815696	-0.782319	-0.245216	-0.121304	-0.215828	-0.0253453	0.23013	0.373846	0.234939	0.361297	0.339852	0.817208	0.405107	0.595591	0.0105965	0.0399302	0.00558334	0.00743849	0.361771	0.649273	0.421052	0.924108	0.391469	0.170162	0.381834	0.184284	0.210559	0.00551093	13.5266	13.554	12.8534	13.0284	12.6317	12.9129	12.6749	12.7226	13.1099	13.2701	13.3546	13.3791	13.6269	13.6392	13.6358
FBgn0033787	CG13321	0	1.34344	1.61292	1.00461	0.687822	1.16942	0.343165	0.528859	1.01648	0.834174	0.353168	0.788805	0.822182	0.924787	1.13196	0.770262	0.770933	0.000448261	6.35859e-05	0.00521099	0.0442777	0.00159352	0.296956	0.11447	0.00478963	0.0170054	0.283486	0.0230382	0.0184364	0.00913302	0.00209072	0.0260381	0.0259236	10.2629	11.4873	11.7745	11.8786	11.6406	11.1304	11.0578	10.7472	10.9635	11.3067	11.0686	10.6351	11.0059	10.8176	11.0876
FBgn0033788	CG13323	0	0.735166	1.41652	1.08952	1.31411	1.36355	0.828608	0.755782	1.02679	1.38291	0.821481	1.25604	0.825305	1.07156	1.19883	1.35664	0.865436	0.0425042	0.000467161	0.00438253	0.000946129	0.000673024	0.0240123	0.0375568	0.00666845	0.00058895	0.0251032	0.00141053	0.0245123	0.00494485	0.00208716	0.000705875	0.0190471	11.3177	11.7665	12.7142	12.9338	12.4343	12.6214	12.4673	11.9823	11.8762	12.3661	12.3085	11.8044	12.3846	11.4253	12.1197
FBgn0033792	CG13325	0	2.2737	2.72793	1.06557	0.531114	1.87351	0.0187223	0.158768	1.01568	0.795969	-0.257263	2.88059	2.26413	2.30281	1.2744	2.35128	2.15587	0.00685509	0.00172207	0.173171	0.489527	0.0219921	0.980446	0.835438	0.193242	0.303948	0.736643	0.0010747	0.00705378	0.00628327	0.106684	0.00543221	0.0097255	6.66347	9.18278	9.4001	9.38435	8.55303	7.78526	9.19514	7.16829	7.2373	8.16746	6.54073	6.24636	9.94103	8.83624	8.99946
FBgn0034662	CG13492	0	-0.0456548	-0.144126	-0.664604	-0.385019	-0.159336	-0.395872	-0.0475071	-0.0646239	-0.250884	0.0307059	0.675091	0.426636	0.28939	0.304355	0.757016	0.763823	0.865194	0.59322	0.0210815	0.162497	0.555142	0.151538	0.859785	0.810165	0.355944	0.909078	0.0193712	0.12373	0.288662	0.265164	0.00986471	0.00931759	10.8367	10.9895	10.8878	10.8039	10.565	10.3704	10.8073	10.9195	11.0163	10.965	10.8446	10.9988	11.6273	10.9421	11.2453
FBgn0039151	CG13607	0	-1.12412	-1.37405	-1.04002	-1.00438	-0.746445	-0.464418	0.0999364	0.198157	-0.413466	-0.518748	-0.245388	0.0235628	-0.175897	-0.393917	-0.489362	-0.00339747	0.00585019	0.00120384	0.00982058	0.0121924	0.0539204	0.217206	0.786754	0.592682	0.270045	0.170077	0.508495	0.949097	0.634627	0.292667	0.194436	0.992655	11.5201	10.1401	9.7639	9.99323	10.373	9.98299	10.9384	11.2842	11.8231	11.8305	11.2826	11.1887	11.4405	11.7285	11.5253
FBgn0039202	CG13622	0	0.590776	0.58786	0.350932	0.32736	0.652015	0.809672	1.29475	0.730273	0.597433	0.919287	0.7125	0.192356	0.397978	0.375652	0.292327	0.132589	0.0555745	0.0566846	0.241347	0.273355	0.0363534	0.0114072	0.000242909	0.0206657	0.0531123	0.00489112	0.0235408	0.515632	0.186082	0.210918	0.326525	0.653165	3.53171	4.62158	4.35617	4.77936	4.29849	3.79881	4.47876	4.57615	5.21777	4.22869	4.14939	5.09498	4.5888	3.64727	4.42477
FBgn0039315	CG13658	0	0.16932	0.139784	0.74653	0.718226	0.904687	0.47694	0.816193	0.971989	1.46532	1.15255	1.19667	1.07543	0.958774	1.17474	1.27843	0.825221	0.452407	0.534104	0.00298184	0.00400202	0.000563368	0.0431988	0.00143579	0.000276431	1.85111e-06	4.18141e-05	2.65701e-05	9.31682e-05	0.000317858	3.32694e-05	1.15936e-05	0.00130541	6.38211	6.5135	6.72218	6.92842	7.16147	6.86289	7.06449	6.69825	7.18839	7.22639	7.64583	7.68241	7.4719	7.29729	7.03003
FBgn0039319	CG13659	0	1.04948	0.990813	1.99245	1.34668	1.62402	0.249784	0.723128	0.757456	1.71926	1.02192	0.828807	0.726953	0.69559	1.13337	0.686872	0.692422	0.048463	0.0611368	0.000720066	0.0138758	0.0039906	0.622402	0.163096	0.144964	0.00257331	0.054088	0.112576	0.160988	0.178936	0.0344454	0.184201	0.180835	7.71554	8.32809	8.95779	8.63636	9.61168	8.4467	8.57094	7.61626	8.0746	7.87199	8.63616	8.71609	8.10849	7.72175	8.2022
FBgn0035583	CG13704	0	0.734629	0.995323	0.741278	0.952341	0.82881	0.411003	0.384519	0.667018	0.810945	0.618502	0.909541	0.628686	0.934327	1.11288	1.07098	0.760658	0.00733366	0.000636018	0.00690112	0.000956581	0.00306803	0.110602	0.133997	0.013496	0.00362501	0.0206801	0.00143498	0.0189243	0.00113478	0.000208465	0.000310059	0.00577646	8.48847	8.98063	9.44536	9.7118	9.43046	9.57903	9.21497	8.99563	8.95397	9.11305	9.28719	9.14216	9.25993	8.7827	9.16586
FBgn0033353	CG13749	0	-0.117086	-0.00519212	2.65063	4.96128	4.33652	5.11483	5.34159	4.65138	4.09897	2.54918	2.89142	1.50862	4.03778	2.26492	1.59014	1.34428	0.937849	0.997241	0.0890124	0.00321827	0.00838138	0.00253466	0.00177831	0.00519116	0.0119626	0.101031	0.0653415	0.321122	0.0130989	0.142316	0.296327	0.375433	4.39737	4.35823	4.35617	4.2786	8.32462	10.0906	10.4082	10.8265	10.5774	9.81282	9.0157	8.63296	7.12292	5.90519	10.4051
FBgn0036956	CG13813	0	0.318237	-0.53282	-0.558775	0.49657	-0.085627	0.610231	0.824616	1.01456	1.84486	1.61014	0.369848	0.326558	-0.225548	1.37938	0.731259	-0.320704	0.508006	0.272451	0.250486	0.305456	0.85791	0.210921	0.0960518	0.0440669	0.000872978	0.00277366	0.442601	0.497103	0.638032	0.00843574	0.1371	0.504759	3.65783	4.03583	3.94054	3.99609	3.21742	4.25431	4.34117	4.57615	4.76311	5.25501	5.72551	5.13947	4.15821	4.03323	2.96826
FBgn0039040	CG13833	0	-0.187248	-0.446472	-0.564371	-0.419201	-0.746778	-1.02826	-0.60812	-0.643577	-0.6262	-0.152829	0.00295667	-0.0582363	-0.391188	-0.872372	0.126915	-0.282217	0.272908	0.0141356	0.00285306	0.0201682	0.000220487	4.76524e-06	0.00154951	0.000941838	0.00120239	0.368442	0.985973	0.729524	0.0288243	3.85286e-05	0.453695	0.104775	10.4982	10.3499	9.87203	9.92487	10.1992	10.1143	9.69441	9.67768	9.7055	9.79783	9.86428	10.3267	10.3489	10.35	10.0624
FBgn0035104	CG13875	0	-0.533055	-1.08692	-1.04636	-1.05009	-0.746571	-1.16744	-0.582339	-0.704672	-0.600786	-0.173407	-0.0637112	-0.499082	-0.28168	-0.403526	0.589603	-0.282731	0.0638963	0.000704107	0.000997949	0.000966443	0.0124234	0.000352143	0.0446114	0.0173887	0.038871	0.530666	0.817033	0.0812009	0.31235	0.15318	0.0422647	0.310594	6.00878	5.35918	4.98907	5.00288	5.26136	4.49371	5.26764	5.06075	5.00828	5.12128	5.4217	5.4175	6.07747	5.20438	5.50362
FBgn0036066	CG14160	0	0.568365	0.645757	0.550533	0.529379	0.847679	0.647545	0.994082	0.967319	1.5998	1.39908	1.21839	1.54048	1.40453	1.63423	1.75176	1.14786	0.0664081	0.0392476	0.0746595	0.0856053	0.00893741	0.0387613	0.00286788	0.00353934	2.38044e-05	0.000114261	0.000481304	3.76775e-05	0.000109436	1.82708e-05	7.49112e-06	0.000845497	6.70788	6.96862	7.08015	7.44897	6.98363	6.99537	7.62747	7.15871	7.61583	7.53985	8.04388	7.74133	7.81653	7.66824	7.59443
FBgn0033468	CG1418	0	-0.00668546	-0.0566536	0.0398299	-0.0728848	-0.0113313	0.0650453	-0.191834	-0.218854	-0.26063	-0.107717	-0.19202	-0.318608	-0.272724	-0.359613	-0.28341	-0.326775	0.95324	0.620336	0.727224	0.524775	0.920838	0.569908	0.103903	0.0661228	0.0313642	0.350139	0.103591	0.0103499	0.0250438	0.00455745	0.0204668	0.00880691	11.5289	11.4858	11.5403	11.3765	11.5507	11.4978	11.6043	11.6713	11.4484	11.4017	11.4012	11.4724	11.3065	11.2214	11.2588
FBgn0036935	CG14186	0	1.41413	0.922772	0.793023	0.295016	0.606835	0.375773	0.662788	0.542879	-0.0825948	-0.448217	-0.38914	0.120558	0.142517	0.281544	-0.455043	0.315535	1.09375e-06	0.00022302	0.000975552	0.166472	0.00785046	0.0823453	0.00423563	0.0156209	0.691935	0.0412382	0.072766	0.563907	0.495861	0.185754	0.0385395	0.14025	9.38525	10.6344	10.1235	10.5241	9.90032	8.97704	9.78177	9.68771	9.97143	9.66596	9.15994	8.74517	8.90961	9.04658	9.42418
FBgn0031032	CG14204	0	2.55877	4.09213	3.02307	1.67053	4.90302	1.25848	1.18619	2.10914	1.26603	0.52122	0.79404	-0.698688	1.21612	1.19988	0.210345	1.93545	0.0324585	0.00149955	0.0133208	0.149109	0.000273529	0.271691	0.299369	0.0727161	0.268914	0.644731	0.483955	0.537389	0.287673	0.293976	0.85205	0.0975043	2.05989	4.20602	4.8421	6.36958	6.35644	3.12935	6.34192	3.74192	3.00748	4.35323	2.77841	3.08606	3.74621	0	2.14175
FBgn0031034	CG14205	0	3.18962	3.85622	2.75184	2.54526	4.62259	2.77872	3.02255	3.56924	4.22748	1.94796	4.12555	2.41536	3.914	2.79646	2.88699	2.94116	0.000802572	0.000117401	0.00282603	0.00507429	1.35861e-05	0.00261732	0.00129994	0.000267921	4.08757e-05	0.0257892	5.45161e-05	0.00729732	9.95195e-05	0.002488	0.00191979	0.00164314	4.07448	8.33269	8.31668	9.00922	8.70425	8.16442	9.57481	8.45708	8.40083	8.95741	8.73018	7.03969	9.58723	7.53508	8.96703
FBgn0031033	CG14219	0	2.47395	2.86625	1.30258	1.36246	3.44925	1.32251	1.58563	2.41343	2.67827	0.889049	2.89136	1.54579	2.60812	1.96381	2.05169	2.46439	0.00242367	0.000673029	0.0827639	0.0705381	0.000100182	0.0785029	0.0378875	0.00294829	0.0012457	0.226972	0.000619812	0.0424509	0.00156646	0.0122513	0.0093253	0.00249998	4.46795	7.48919	7.33958	8.58974	7.45389	6.77486	8.3148	6.90726	6.81582	7.63493	7.39623	5.92917	8.21138	6.39694	7.58591
FBgn0032008	CG14277	0	-0.446442	-0.564754	-0.0624079	-0.372784	-0.212227	0.238874	0.59093	0.649401	0.679499	0.695897	0.519854	0.576107	0.436796	0.514699	0.401611	0.461197	0.0365175	0.0102279	0.757303	0.0759873	0.29939	0.244477	0.00762749	0.00391839	0.00276842	0.00228877	0.0167686	0.0090098	0.0403167	0.0177338	0.0574159	0.0313374	9.70492	9.34647	9.07213	9.01243	9.97808	9.15102	9.48782	10.2525	10.2962	10.2292	10.2812	10.3303	10.0929	10.1202	10.2944
FBgn0038525	CG14329	0	0.13616	0.466764	0.540039	0.59785	0.166107	-0.587977	-1.29782	-0.975638	-0.905188	-0.280159	0.37486	0.914685	1.03237	-1.04384	0.0773206	0.509966	0.606126	0.0876377	0.0508186	0.0323304	0.530015	0.0349703	6.97285e-05	0.00124989	0.00234654	0.293906	0.164703	0.00215616	0.000750712	0.000677142	0.769162	0.0638164	5.1645	5.39482	5.49464	6.24381	5.9104	5.76531	5.54337	5.01899	4.00801	4.46786	4.6114	4.73801	5.55851	6.28289	6.35356
FBgn0038207	CG14356	0	-1.09466	-0.381919	-0.00125387	0.592772	0.391386	0.439292	0.430591	-0.0487907	0.700008	0.485111	-0.310408	0.232758	0.610643	0.178628	-0.191751	-0.195628	1.22088e-05	0.0580297	0.994798	0.0053833	0.0525898	0.0314989	0.034631	0.799903	0.00146572	0.0189111	0.117852	0.234653	0.00434475	0.358216	0.324781	0.315334	5.98491	4.68054	5.12244	5.48284	5.69613	6.19647	6.10741	6.10033	6.0745	5.71575	6.51454	6.09646	5.44558	5.9357	6.39316
FBgn0032896	CG14400	0	-0.705741	-0.925186	-1.14111	-0.646031	-1.13281	-0.723635	0.202545	0.179154	0.278424	0.474004	0.361525	0.197909	0.393893	0.239265	0.422862	0.15599	0.00298674	0.00025819	2.39552e-05	0.00574159	2.62016e-05	0.00245091	0.343858	0.40129	0.197596	0.0344892	0.0989323	0.354769	0.0739745	0.265602	0.056516	0.463939	8.29822	7.63045	7.57499	7.29894	7.24279	7.46496	7.20993	7.4455	8.43897	8.52277	8.88894	9.15033	8.97211	8.57546	8.85452
FBgn0030595	CG14406	0	-0.494634	-1.14184	-1.39644	-0.386587	-0.140032	0.274037	0.790074	0.398832	1.25215	1.3034	0.097463	0.102747	1.56351	0.390666	1.25204	0.325136	0.0844294	0.000449248	5.14146e-05	0.17126	0.612856	0.32645	0.00884695	0.158715	0.000174643	0.000112863	0.72426	0.710017	1.28679e-05	0.166996	0.000174804	0.246623	4.8839	4.49591	3.84083	3.50521	3.37001	4.54782	4.6633	4.88593	5.29373	5.12128	5.95702	5.79656	5.18915	4.58852	6.20574
FBgn0037174	CG14457	0	0.373667	0.692078	0.864592	1.42734	1.0362	0.752015	0.854003	0.956789	1.40062	1.43218	1.541	0.801444	0.948314	1.39798	1.86177	0.995022	0.0652425	0.00173473	0.000211834	3.42449e-07	2.69884e-05	0.0008363	0.000240963	6.94886e-05	4.53571e-07	3.25536e-07	1.06693e-07	0.00045739	7.69351e-05	4.66433e-07	5.08019e-09	4.39868e-05	5.36273	5.65213	5.91806	5.65742	6.33806	6.97576	6.49575	6.15919	6.53201	6.64217	6.80118	6.85195	6.74751	6.13294	6.27096
FBgn0034293	CG14495	0	0.444125	0.890517	0.509406	0.894114	1.28584	0.826854	0.622126	0.818209	1.14409	0.342941	0.737321	0.601942	0.763164	0.914714	0.856901	0.561886	0.07348	0.00115497	0.0425117	0.00111447	2.35906e-05	0.00216818	0.0154962	0.00236087	9.34808e-05	0.160194	0.00520033	0.0186595	0.004047	0.000908261	0.00161154	0.0268127	6.45342	6.76576	7.41085	7.43944	7.16147	7.37052	7.82105	7.38103	7.06376	7.38798	7.35993	6.81129	7.13207	6.79665	7.25085
FBgn0034317	CG14499	0	3.20191	4.11417	2.73366	2.71024	3.14815	2.10307	1.96296	2.60523	2.5403	0.128225	2.25533	2.50071	2.94542	3.0726	2.94436	2.33428	0.00341342	0.000377367	0.0102388	0.0108048	0.00387917	0.0413121	0.0552683	0.0137319	0.0159035	0.895553	0.0298477	0.0173828	0.00626001	0.00464001	0.00627548	0.0251357	3.98104	6.79273	8.37576	8.25142	7.24279	6.71699	6.82742	5.86133	6.33036	7.23451	6.08709	4.73801	7.12292	5.43547	7.16196
FBgn0039612	Nepl19	0	-0.158857	-0.468619	-1.08013	-0.729355	-0.829625	-0.506185	0.270865	0.423083	0.0045301	-0.0121159	0.138422	0.383598	0.305668	0.123377	0.288991	0.0552195	0.406066	0.0210612	1.19973e-05	0.000894948	0.000255844	0.0136417	0.163334	0.0350969	0.98093	0.949029	0.468155	0.0537543	0.118081	0.517295	0.138253	0.771013	7.57073	7.60023	6.93054	6.72379	6.60736	6.78616	6.72049	7.25179	7.70894	7.79722	7.76168	7.68991	7.62237	7.8394	7.58591
FBgn0027578	Nepl21	0	0.0126425	0.0251486	0.52868	1.16978	1.19438	1.71405	2.05618	1.94944	1.20118	1.26349	1.07077	0.619167	1.0011	0.67317	1.16261	0.654584	0.985137	0.970439	0.439453	0.0962509	0.0899114	0.0187671	0.00606719	0.00868067	0.0882261	0.0740034	0.125786	0.366569	0.150847	0.327163	0.0981713	0.340379	9.98762	9.95104	9.87203	9.64288	11.2935	11.8089	12.0526	12.6768	12.7663	12.4961	11.7731	11.9249	11.2429	10.6157	11.2794
FBgn0039613	Nepl20	0	0.0218577	0.0980477	0.496724	1.30599	1.12754	1.64843	2.02296	1.8968	1.21614	1.18067	1.04322	0.576361	0.976895	0.578832	1.00093	0.548301	0.973858	0.883165	0.459587	0.0613106	0.102408	0.0211181	0.00602581	0.00926541	0.0797097	0.08821	0.12894	0.391971	0.15365	0.389982	0.144279	0.415022	6.70788	6.66717	6.5748	6.24381	7.74656	8.37741	8.51604	9.21492	9.39007	9.02685	8.31438	8.60548	7.74675	7.24951	7.97318
FBgn0039611	Nepl18	0	-0.0480901	-0.593691	-0.860994	-0.787273	-0.99745	-0.707951	-0.325837	-0.0698907	0.121801	0.965672	1.13432	0.305333	0.259258	0.0650148	1.3355	0.70005	0.882565	0.0795789	0.0144315	0.0236463	0.00560181	0.0395171	0.322811	0.830066	0.70872	0.00700458	0.00210738	0.353474	0.429382	0.841746	0.000489338	0.0415433	9.58303	9.55974	8.54768	8.45905	9.2131	9.16408	8.76503	9.07419	9.26827	9.66746	10.2157	11.0433	11.053	9.87065	10.006
FBgn0037126	CG14567	0	1.01084	1.33588	0.672046	0.511132	0.450235	0.461946	0.648439	0.48691	0.745839	0.961396	0.715729	0.301364	0.473288	0.82896	1.12402	-0.0211044	0.000376507	1.60957e-05	0.0101866	0.0432913	0.0718635	0.0653278	0.0126946	0.0531291	0.00505557	0.000613442	0.00674246	0.217908	0.0595062	0.00225794	0.000123754	0.929898	7.92446	9.11494	9.26718	9.53738	8.37959	8.2321	8.10763	8.38494	8.57457	8.53268	8.9167	9.1958	8.67301	8.31608	8.27818
FBgn0030157	CG1468	0	0.146701	-0.234524	-0.879503	-0.385063	-0.940851	-0.772846	-0.137457	-0.207605	-0.0661957	0.0743715	0.253926	0.406197	0.527858	0.566267	0.634039	0.681173	0.483598	0.267298	0.000365862	0.0756708	0.000182364	0.00123056	0.511255	0.324492	0.750729	0.721246	0.23095	0.0620579	0.0183341	0.0122019	0.00583825	0.00345929	10.4844	10.536	10.0374	9.7547	9.86865	10.1725	9.56325	9.64717	10.0584	10.1073	10.4659	10.5147	10.7083	10.7223	10.9755
FBgn0033250	CG14762	0	0.805654	1.04257	0.928376	1.02344	1.36792	1.33555	1.52326	1.37716	1.24807	0.992544	0.954783	0.543777	1.36192	0.645274	0.800948	0.510154	7.51815e-05	2.91288e-06	1.35514e-05	3.75223e-06	5.20145e-08	7.57934e-08	9.1658e-09	4.676e-08	2.15255e-07	5.66962e-06	9.44667e-06	0.00320068	5.57553e-08	0.000748798	8.03701e-05	0.00514003	11.6267	12.5368	12.6219	12.3218	12.7893	12.4466	13.0443	13.1004	13.1171	13.0735	13.0387	12.5602	12.4943	12.0694	12.8591
FBgn0023513	CG14803	0	-0.302232	-0.197464	0.0546953	0.0811212	0.18199	0.288602	0.399192	0.419283	0.313278	0.210285	0.174906	0.164738	0.224115	0.257202	0.242743	0.236375	0.0389943	0.164406	0.693553	0.559867	0.198413	0.0476997	0.00850676	0.00611367	0.0330316	0.139952	0.215729	0.242599	0.117029	0.0747559	0.0912387	0.0994425	7.25868	7.09319	7.17532	7.20081	7.29138	7.04325	7.47134	7.69129	7.74321	7.68911	7.57791	7.41928	7.4354	7.3206	7.47957
FBgn0023514	CG14805	0	-0.206025	-0.0269763	0.070702	0.207303	0.183335	0.121407	0.359008	0.322736	0.330253	0.279267	0.252775	0.341545	0.31355	0.279376	0.278852	0.278949	0.0483444	0.785885	0.478881	0.047097	0.0760166	0.229637	0.00153976	0.003625	0.00303879	0.00988802	0.0178833	0.00232878	0.00449263	0.00986362	0.00998152	0.00995953	8.78303	8.57337	8.76726	8.77164	8.85087	8.73026	8.89672	8.95468	9.09864	9.12838	9.02732	9.01064	8.98984	8.99318	8.88608
FBgn0035734	CG14823	0	-0.185635	-0.78913	-1.52393	-1.06489	-1.58044	-1.29819	-0.534408	-0.370211	-0.587051	-0.14155	0.164492	0.126237	-0.0374603	-0.414063	0.362488	0.334377	0.330809	0.000403948	8.19559e-08	1.35102e-05	4.62213e-08	9.12609e-07	0.00947821	0.0607014	0.00501459	0.456113	0.387624	0.505669	0.842626	0.0378878	0.0658043	0.0877224	10.1016	9.94954	9.14448	8.73705	8.53699	8.63034	8.44645	8.66767	9.48426	9.64174	9.58172	10.1091	10.3161	10.0364	10.0852
FBgn0038451	CG14893	0	0.48012	1.15941	1.8115	0.933567	0.483856	-0.358454	0.579824	3.11721	2.66796	0.847895	-0.133264	0.395819	0.202679	3.09214	0.191776	0.417125	0.274784	0.0134307	0.000404295	0.0410913	0.271179	0.411749	0.190189	4.73702e-07	4.28914e-06	0.0612643	0.758515	0.365625	0.640622	5.33591e-07	0.658602	0.340938	7.20804	7.98641	8.55162	9.80195	9.81149	8.62091	7.69963	7.2697	8.44315	10.568	9.92642	8.45521	7.42798	8.52618	7.77012
FBgn0032402	PLCXD	0	-0.282972	-0.138216	-0.43668	-0.508532	-0.566265	-0.42126	0.129957	0.114722	0.304156	0.224286	0.280565	0.480258	0.514	0.417122	0.343094	0.313799	0.244056	0.564256	0.0788047	0.0433466	0.0261407	0.0891263	0.587578	0.631822	0.21172	0.352784	0.247955	0.0550897	0.0413565	0.0920885	0.161103	0.198151	8.92149	8.68195	8.76386	8.39639	8.54503	8.01874	8.28227	8.36007	8.84457	8.86891	9.20157	9.17725	9.25156	9.50654	9.42895
FBgn0035409	CG14963	0	0.934496	0.913891	0.72962	1.06055	1.13005	1.07958	1.52505	1.206	1.20938	0.428163	0.925087	0.348973	1.31908	1.42493	0.48347	0.133188	0.0265903	0.0296994	0.0763365	0.0132809	0.00895692	0.0119315	0.000874814	0.00578226	0.00566973	0.285766	0.0279706	0.38199	0.00298156	0.00159107	0.229884	0.73653	5.98491	6.96862	7.2256	7.03352	6.63774	6.95589	6.89044	7.13935	7.18839	6.89872	6.75719	5.95429	6.11488	5.87402	7.15045
FBgn0035496	CG14990	0	0.035724	-0.256691	-1.06489	-0.730915	-1.39051	-0.740973	0.0569259	0.28004	0.188277	0.0970387	0.119961	0.429117	0.231663	0.23013	0.156672	0.518939	0.871065	0.251341	8.63257e-05	0.0030884	3.04167e-06	0.00277589	0.796021	0.212191	0.396516	0.659981	0.587023	0.0622545	0.29907	0.302195	0.479249	0.0269077	8.55077	8.37347	7.98424	7.67695	7.52876	7.40024	6.95082	7.8366	8.43897	8.75216	8.71589	8.4375	8.77586	9.0605	8.87564
FBgn0030929	CG15043	0	1.81722	2.73405	2.74046	2.53622	3.27426	2.17013	1.77332	2.53589	3.08586	0.931482	2.28617	1.81152	2.65499	2.29753	1.28896	1.54693	0.00287181	5.35701e-05	5.21208e-05	0.000125558	5.5936e-06	0.000618854	0.00346851	0.000125742	1.21435e-05	0.0971592	0.000372748	0.0029432	7.52005e-05	0.000354708	0.0257938	0.0090472	8.77956	10.2354	11.5128	11.9791	11.7654	11.484	12.088	10.789	10.4243	11.3999	11.262	9.46193	11.3697	9.93437	11.3912
FBgn0030928	CG15044	0	1.59672	1.93482	1.49566	1.27309	1.17819	-0.109343	0.197727	1.15892	0.608788	-0.748934	0.222205	0.332343	0.691995	0.676674	-0.229014	0.594822	0.000383361	4.74457e-05	0.00072014	0.00286625	0.00511945	0.773534	0.603681	0.00575317	0.120031	0.0595131	0.559992	0.385855	0.0797513	0.0861366	0.548137	0.128254	4.8839	6.93269	7.14429	7.2232	7.50424	6.71699	6.70655	5.57471	5.89104	6.43231	6.01421	4.55306	6.07747	5.74211	6.18333
FBgn0030927	CG15046	0	2.09405	1.50613	0.597887	0.147649	0.267422	0.994032	1.00192	0.814967	0.186973	0.372645	0.888559	0.371409	0.347973	0.436035	0.69565	0.484997	5.96602e-07	4.7366e-05	0.0537908	0.61836	0.370299	0.00279569	0.00262651	0.0112233	0.528914	0.216165	0.00638599	0.217634	0.246974	0.150669	0.0271311	0.112054	6.83348	9.21305	8.00742	7.77114	7.65297	6.96586	7.04246	7.65767	7.78329	7.65322	7.20481	7.17406	7.42798	7.24951	7.5069
FBgn0040734	BomS5	0	0.624535	1.43884	1.59692	1.89396	2.09951	2.04555	2.00348	1.31381	1.61854	1.53814	1.67025	1.22195	1.7938	0.810322	2.41051	0.307677	0.282767	0.0193597	0.0105182	0.00320578	0.0013815	0.00172475	0.00204977	0.0308939	0.0096628	0.0132261	0.00787856	0.04311	0.00480824	0.167527	0.000382399	0.592587	10.2604	10.715	11.1095	11.4062	11.2106	11.6838	11.2388	11.2183	10.9408	10.6628	11.0992	10.381	10.8777	10.9477	10.876
FBgn0034331	BomBc2	0	0.529643	1.30792	1.78908	2.01306	1.62587	1.55395	1.69846	1.2613	1.42096	1.64841	1.68795	0.77118	1.72334	1.02748	1.60801	0.692007	0.19008	0.00319035	0.000180697	4.80846e-05	0.000479307	0.000737393	0.000310395	0.00419544	0.00163246	0.000418803	0.000330543	0.0622319	0.000267492	0.0159989	0.000533448	0.0915879	12.1548	12.6189	13.0369	13.393	13.6998	13.9759	13.0064	13.088	12.9704	13.1694	13.5811	13.2664	13.4556	12.7504	13.2406
FBgn0040733	BomS6	0	0.0745565	-0.0682148	-0.236889	0.64102	0.160232	0.311813	0.896886	0.671013	0.933608	0.927977	0.92127	0.536798	1.09046	0.668661	1.169	0.589129	0.839058	0.852571	0.52071	0.0921255	0.663086	0.399691	0.0223829	0.0788644	0.0180139	0.0186272	0.0193835	0.154068	0.0069256	0.0798405	0.00423399	0.119628	11.2942	11.1143	10.9156	10.4968	11.2113	12.1611	11.5584	11.7001	12.2229	11.916	12.4284	12.1754	12.0869	11.5025	11.9629
FBgn0034394	CG15096	0	-0.870507	-1.41269	-1.26838	-1.48431	-1.49209	-1.16757	-0.51028	-0.419156	-0.385773	0.0529047	0.404232	0.334818	0.260859	-0.115647	0.633942	0.211164	0.0152134	0.000342305	0.000957741	0.00020564	0.000194592	0.00195978	0.135376	0.215821	0.253254	0.873454	0.231992	0.319447	0.435681	0.728037	0.0674977	0.526941	12.6255	11.7851	11.0618	11.3114	11.0984	10.6205	11.0061	10.9827	11.773	12.3542	12.3356	12.8524	13.2007	12.8865	12.7361
FBgn0034454	CG15120	0	0.262274	-0.260942	-1.31291	-1.096	-1.62386	-1.5531	-0.791086	-0.530843	-0.407982	-0.487621	-0.763159	-0.160899	-0.373262	0.234727	-0.129558	0.0898258	0.250285	0.252621	8.49284e-06	7.7431e-05	4.36508e-07	8.38285e-07	0.00191085	0.0264425	0.0803797	0.0396179	0.00255884	0.476029	0.107514	0.301928	0.565168	0.689406	7.12312	7.33257	6.5748	6.46662	5.83373	5.93737	5.80124	5.73805	6.40076	6.87813	6.98405	6.81129	6.39891	7.1093	6.85678
FBgn0032669	CG15155	0	0.990561	1.36415	1.03327	1.34662	0.910764	0.461643	0.65954	1.06137	1.01044	0.346175	-0.730933	0.158258	0.187805	0.890786	-0.475411	-0.144007	0.0001058	1.86949e-06	6.55737e-05	2.23979e-06	0.000260478	0.0363914	0.00445091	4.79583e-05	8.46449e-05	0.108142	0.00200221	0.450949	0.372407	0.000326719	0.0316974	0.492207	11.3069	12.1421	12.6385	12.8063	12.2956	12.482	12.1614	11.6133	12.118	12.1182	12.1332	11.4361	10.1242	11.5715	11.4357
FBgn0032733	CG15170	0	0.838726	1.30352	0.987945	1.5248	1.48514	1.27735	1.69833	1.7699	1.73053	0.872392	1.53058	1.94045	2.17043	1.83878	1.38688	1.95403	0.0476563	0.00375013	0.0219062	0.00103192	0.0013024	0.00435979	0.000371884	0.000244252	0.000307759	0.0401621	0.000997472	9.0221e-05	2.40726e-05	0.000163159	0.00231306	8.33873e-05	3.98104	4.99117	5.52708	5.68993	5.75276	5.87523	5.69228	5.88477	6.0745	6.13551	5.79242	5.00167	5.61182	6.07929	6.33335
FBgn0030234	CG15211	0	0.745682	1.0574	0.467546	0.499705	0.57245	0.0658236	0.426225	0.36733	0.238627	0.0100767	0.466014	0.537554	0.470981	0.36299	0.133632	0.309645	0.000699739	1.48536e-05	0.020812	0.0143311	0.00600833	0.727578	0.0331886	0.062661	0.214945	0.957407	0.0211808	0.00915219	0.0200066	0.0655628	0.481541	0.112131	9.06784	9.51387	10.3283	10.1993	9.70252	9.15539	9.53592	9.24467	9.33945	9.30839	9.12142	9.12843	9.38961	9.27556	9.38298
FBgn0040843	CG15213	0	-0.312014	-0.954089	-1.01843	-0.657319	-1.18905	-1.09851	-1.13014	-1.51989	-1.61215	-1.01297	-1.11647	-0.511887	-0.632831	-1.48708	-0.863715	-0.435335	0.248189	0.00163974	0.00092554	0.0209687	0.000202499	0.000453284	0.00034195	1.13973e-05	5.25918e-06	0.000971677	0.00038625	0.0651531	0.0255656	1.50573e-05	0.00363627	0.112596	5.80577	5.56093	4.67845	4.77936	4.69509	5.31296	4.26711	4.97599	4.81559	4.09238	4.07967	4.73801	4.74012	5.15336	5.31035
FBgn0030331	CG15221	0	-0.0579391	-0.514905	0.616619	1.25037	1.11906	0.76839	0.919214	0.98072	1.21503	0.931634	0.566487	0.146232	0.247736	0.807678	0.764345	-0.217489	0.780874	0.0209718	0.00706269	6.00757e-06	2.48561e-05	0.00129263	0.000232662	0.000116047	8.76283e-06	0.0002021	0.0121617	0.484914	0.242044	0.000827213	0.00135331	0.30249	6.94901	6.88335	6.66502	7.07103	7.43672	7.66185	7.83394	7.80008	7.8414	7.96276	8.09337	7.68991	7.22909	7.04078	7.13885
FBgn0028948	CG15253	0	-0.22469	-0.872314	-1.96498	-1.19764	-1.26173	-1.36074	-0.382338	-1.44113	-1.6488	-1.76329	-0.111765	0.428603	-1.06706	-1.28247	-0.0546523	-0.341201	0.501734	0.0151628	7.50853e-06	0.0016041	0.00101783	0.00050301	0.258058	0.000283864	6.55346e-05	2.9578e-05	0.737174	0.206697	0.00401858	0.000878211	0.869507	0.311246	5.07689	5.39482	4.28207	4.19044	3.37001	4.04447	4.34117	4.51738	5.43461	3.94183	3.7612	3.41037	5.44558	5.90519	4.42477
FBgn0028949	CG15254	0	-0.133591	-0.621843	-1.29299	-0.968961	-1.08873	-1.19182	-1.05343	-1.14552	-1.83099	-1.65918	-0.364282	-0.121551	-1.1546	-1.43018	-0.298153	-0.141541	0.527993	0.00724096	4.51204e-06	0.0001512	4.01614e-05	1.31443e-05	5.92019e-05	2.16378e-05	2.57254e-08	1.21603e-07	0.0952016	0.565497	1.96134e-05	1.11009e-06	0.167178	0.503997	8.46709	8.44747	7.86875	8.11439	7.48765	7.39287	7.34205	7.47669	7.4597	7.12522	6.93553	6.74085	8.359	8.22018	7.52484
FBgn0028950	CG15255	0	0.919526	0.861942	0.573878	0.83302	0.785425	0.233406	0.18302	0.341912	0.701837	0.415147	1.20066	0.568408	0.554657	0.590683	1.54262	0.823858	0.00805054	0.012124	0.0812079	0.0148498	0.0206347	0.463821	0.564658	0.28691	0.0361682	0.198986	0.0010171	0.0839326	0.0911369	0.0733139	7.95096e-05	0.0158282	8.98303	9.72289	10.036	9.77757	9.98401	9.99156	9.74984	9.56974	9.66317	9.33695	9.76781	9.63891	10.505	9.27257	9.8297
FBgn0031373	CG15358	0	-1.18633	-1.51112	-0.491297	0.395414	0.0784523	0.303642	0.607299	0.105494	0.507643	-0.0133381	-0.65015	0.205557	0.396288	-0.0381914	-0.465387	-0.601317	0.00876109	0.00141707	0.243058	0.344535	0.849613	0.465856	0.152627	0.79882	0.228267	0.974272	0.127099	0.620257	0.343493	0.92643	0.26797	0.156504	9.10707	8.23774	7.27419	7.62745	8.50026	9.07012	8.87507	9.54788	9.68625	8.9451	9.36802	9.08928	8.40881	9.00762	8.57786
FBgn0030105	CG15369	0	-0.273654	-0.371756	-0.661592	-0.632146	-0.943532	-0.590845	-1.372	0.298849	1.75986	1.03084	0.394894	-0.534398	0.30851	1.3831	2.09308	-0.0506754	0.527673	0.392917	0.135868	0.153181	0.0384324	0.180462	0.0042686	0.490797	0.000514406	0.0250945	0.3647	0.223865	0.477063	0.00402143	8.32546e-05	0.90644	4.53523	3.84285	3.84083	2.98242	4.29849	3.88543	3.34016	3.52038	3.17752	4.01906	6.23875	5.7399	4.53461	3.49167	4.17511
FBgn0031579	CG15422	0	0.162574	0.471338	0.469388	0.967016	0.678171	0.437409	0.431881	0.537134	0.95511	0.547105	1.04326	1.07747	1.04277	1.10591	1.14336	0.772485	0.53852	0.0846526	0.0858546	0.0013447	0.0167394	0.107774	0.112012	0.0518575	0.00149618	0.0480346	0.000677589	0.000497946	0.000680542	0.000385505	0.000275278	0.00750777	7.94316	7.9084	8.32131	8.5191	8.56098	9.11338	8.52401	8.5553	8.58972	8.44093	8.73586	8.48568	8.88275	8.74011	8.71307
FBgn0038894	CG15497	0	-0.850688	-0.823495	-1.29021	-0.552684	-0.72246	-0.84877	-0.325612	-0.000970507	-0.360629	-0.282855	0.01091	0.0379164	-0.228974	-0.165124	0.0342659	-0.33215	0.00632535	0.00787761	0.000163349	0.0614696	0.0175013	0.00642437	0.256823	0.997259	0.210809	0.322691	0.96919	0.893239	0.42141	0.560516	0.903461	0.247703	5.69244	5.24663	5.03491	5.32616	4.75175	5.0757	5.26764	5.25314	5.6808	6.04608	5.27343	5.68093	5.80732	6.37484	5.76738
FBgn0039768	CG15533	0	1.07336	0.960004	-0.634531	1.14827	0.937242	1.82742	2.50442	2.19366	2.29984	1.85703	2.63869	2.75133	3.16801	2.82628	3.30238	3.68781	0.121776	0.163873	0.350849	0.0992705	0.173614	0.0123141	0.00120251	0.00355507	0.00245973	0.0111609	0.000749964	0.000504429	0.000116935	0.00038744	7.33032e-05	1.95764e-05	5.28667	6.9804	7.09104	7.03352	6.07489	7.66798	7.21978	8.78754	8.75672	8.59076	9.01804	8.21134	8.5891	8.55103	9.74234
FBgn0039769	CG15534	0	1.40903	1.50471	0.0360519	1.3699	1.24614	1.68454	2.23565	2.04545	1.87684	1.11122	2.00003	2.35994	2.54019	2.0844	2.40844	2.9373	0.0221416	0.0154064	0.950029	0.0256216	0.0402493	0.00764842	0.000817813	0.00178517	0.00354438	0.0645651	0.00214911	0.000490271	0.000233647	0.0015221	0.000401537	4.64556e-05	6.50468	8.56557	8.91553	8.89531	7.73255	9.10664	8.62752	9.90102	9.65958	9.51915	9.45665	8.67134	9.25575	9.46268	10.3267
FBgn0034159	CG15615	0	0.039576	0.0869256	-0.384884	-0.595223	-1.60217	-0.389134	-0.435012	-0.586442	-1.47467	-2.05227	-1.24137	0.199727	0.310512	-0.652313	-1.77007	0.444242	0.911457	0.807155	0.286432	0.105825	0.000190498	0.281296	0.230098	0.110739	0.000444273	1.02958e-05	0.00209116	0.57613	0.387415	0.0782141	6.30853e-05	0.220715	4.16222	4.28413	4.28207	4.19044	3.50799	2.97989	2.82472	3.3954	4.0955	3.5834	2.59065	2.66704	3.01731	4.14192	4.49924
FBgn0029795	CG15773	0	0.579243	1.3225	0.974537	1.38905	0.761543	1.37495	1.95244	2.11602	1.8376	1.55732	1.43221	2.14074	2.40934	2.52689	2.21303	2.09541	0.0865655	0.000537049	0.00657503	0.000330932	0.027971	0.000366656	6.13219e-06	2.0486e-06	1.34964e-05	9.79448e-05	0.000241882	1.74092e-06	3.12416e-07	1.51735e-07	1.08639e-06	2.34784e-06	3.24063	3.84285	5.07934	4.83857	4.51037	4.83577	4.47876	5.06075	5.59333	5.84864	5.50386	5.18262	4.96165	5.51846	6.06574
FBgn0029766	CG15784	0	1.25198	2.0591	1.60266	1.41436	1.44013	0.553362	0.884047	0.855247	1.58165	1.47849	0.993351	0.675762	1.27569	1.27108	1.02365	0.995978	0.00724737	8.32486e-05	0.00105458	0.00299531	0.00259892	0.201341	0.0475764	0.0545571	0.00118554	0.00210249	0.0278506	0.122307	0.00637911	0.00653964	0.0239117	0.0274866	10.3045	11.4749	12.5928	12.1304	12.1765	11.5132	11.4397	10.967	11.0509	10.8738	11.6061	12.0238	10.9584	10.5357	11.647
FBgn0035743	Acbp6	0	2.14498	3.51527	3.24068	3.11415	4.82447	1.44841	0.807777	3.06103	3.63693	0.204562	3.24876	1.71457	3.86675	2.592	1.369	1.04871	0.0252085	0.000763921	0.00157355	0.00219169	2.51246e-05	0.117998	0.373134	0.00251762	0.000554236	0.819886	0.00154054	0.0674243	0.000302377	0.00840339	0.138268	0.250778	4.59951	5.94445	6.65037	8.12037	8.08103	7.60556	8.64225	4.97599	6.45139	7.21822	7.92466	4.17983	7.16811	4.66337	7.61968
FBgn0030478	CG1640	0	-0.0104763	-0.165441	-0.364231	-0.381185	-0.463314	-0.394754	-0.219119	-0.154568	-0.350657	-0.190209	-0.081867	0.212881	0.0780457	-0.0135416	0.0602462	0.227548	0.924099	0.143258	0.00315534	0.00220014	0.000376715	0.0016462	0.0572073	0.170006	0.00420336	0.09514	0.459664	0.0640101	0.480603	0.901998	0.58516	0.0490444	12.6631	12.7011	12.4486	12.4552	12.3854	12.1469	12.2714	12.4062	12.4631	12.5243	12.3092	12.5908	12.606	12.7712	12.6681
FBgn0033446	CG1648	0	-0.11794	-0.358527	-0.599292	-0.299128	-0.595425	-0.817191	-0.435774	-0.461085	-0.696173	-0.488234	-0.509464	-0.361214	-0.477248	-0.149854	-0.232284	-0.290881	0.681144	0.21952	0.0468222	0.30287	0.0481233	0.00907006	0.139075	0.118721	0.0230571	0.0997413	0.0867718	0.216213	0.107084	0.602086	0.421202	0.316045	13.3398	13.3321	13.0674	13.2752	12.8941	13.0963	12.9473	12.9623	13.1062	13.0665	13.1882	13.2944	13.2592	13.2864	13.203
FBgn0033451	Marc	0	-0.0191615	-0.0649808	-0.325132	0.0321218	-0.276054	-0.189325	0.168576	0.08579	0.280627	0.406753	0.308031	0.276852	0.544536	0.379377	0.487252	0.230997	0.889564	0.638583	0.027012	0.816017	0.056297	0.179937	0.230315	0.536045	0.0526815	0.00731095	0.0350725	0.0556507	0.000708704	0.0114416	0.00188922	0.105508	8.4055	8.29546	8.35784	8.28905	8.27715	8.28881	8.20505	8.20576	8.4094	8.49262	8.67805	8.83243	8.62844	8.60424	8.92036
FBgn0031560	CG16713	0	1.07626	2.00125	1.78232	2.28115	1.64068	1.18811	1.09116	0.82142	1.31322	1.02276	0.820827	0.111735	1.13657	0.49697	0.883383	0.519494	0.0206424	0.000146169	0.000481574	3.25543e-05	0.00104345	0.0117002	0.0191586	0.0694883	0.00608876	0.0269043	0.0696738	0.796829	0.0152314	0.259524	0.0523589	0.239239	11.0385	11.383	12.5652	12.6524	12.6666	13.0342	11.8191	11.5139	10.9562	10.9802	12.2317	11.3303	10.7631	10.3141	11.6149
FBgn0039092	CG16723	0	0.604775	2.33526	2.2143	1.70763	2.82217	1.31872	1.59425	2.59582	2.23114	0.520411	2.91195	3.09818	3.10414	2.33359	1.83659	2.68454	0.328095	0.000950899	0.0015178	0.0103324	0.000144521	0.0408841	0.015614	0.000346404	0.00142231	0.398571	0.00010238	5.03319e-05	4.92057e-05	0.000957096	0.006402	0.000245745	2.05989	2.35256	4.28207	3.50521	5.09613	4.54782	5.22915	3.52038	3.91487	5.43489	3.84765	2.89171	5.25765	4.86708	5.31035
FBgn0038719	CG16727	0	0.537273	0.59009	-0.0761557	-0.212971	-0.187995	-0.445877	-0.269996	-0.0646843	-0.698869	-1.85088	-2.69707	0.752419	0.555676	0.765671	-2.03323	1.06387	0.131534	0.0995763	0.825886	0.540131	0.588273	0.206725	0.438683	0.851757	0.0541956	2.65335e-05	1.42965e-07	0.039556	0.119538	0.0365391	8.06299e-06	0.0054718	11.2592	11.8919	11.4867	12.2907	11.0652	10.7026	11.0971	10.8988	10.9056	11.1847	10.1234	9.37856	8.07566	11.9403	11.555
FBgn0037678	CG16749	0	-0.471111	-0.250918	-0.383382	0.162382	-0.549389	-0.396307	0.0247337	0.0775161	-0.0181803	0.0508984	0.262235	0.513657	0.289949	0.260906	0.57124	0.515034	0.00851084	0.135877	0.0277026	0.3266	0.00282488	0.0233982	0.879794	0.636394	0.911477	0.755864	0.120022	0.00469314	0.0876699	0.1218	0.00206572	0.00460273	10.3944	9.87578	10.2993	10.1373	10.1787	10.4754	10.044	10.3838	10.5024	10.4562	10.4226	10.4543	10.6094	10.679	10.5879
FBgn0029765	CG16756	0	-0.101009	-0.440881	-1.34438	-1.10538	-1.73058	-1.31175	-0.484143	-0.204921	-0.0847346	-0.0658463	0.025994	0.372987	0.259119	0.312098	0.245218	0.306535	0.699054	0.102377	4.14861e-05	0.000355159	1.53958e-06	5.54194e-05	0.0747694	0.435555	0.745565	0.800814	0.92061	0.163036	0.326369	0.239693	0.352383	0.247886	10.5801	10.4676	9.8385	9.36686	9.16697	9.22555	8.58243	8.88084	9.72963	9.97183	10.2278	10.4028	10.6176	10.859	10.8433
FBgn0032779	Alp12	0	0.0380555	-0.0296114	-0.135844	0.0585816	-0.1264	0.0458469	0.329155	0.388762	0.26887	0.202786	0.257093	0.542678	0.478211	0.417286	0.347014	0.362835	0.721645	0.781483	0.211834	0.584234	0.24411	0.668004	0.00532938	0.00144605	0.0189579	0.0685152	0.0240679	4.84001e-05	0.00019895	0.000768495	0.00361827	0.0025601	9.3692	9.35555	9.39352	9.23534	9.27482	9.1813	9.25623	9.44717	9.73645	9.76878	9.60982	9.62725	9.52779	9.79569	9.76326
FBgn0036767	CG16775	0	2.94027	3.08216	1.5168	1.49864	1.4682	0.929502	0.872179	1.37712	1.41902	0.636683	0.9491	1.08506	1.43729	1.64584	1.27586	1.98769	5.59246e-06	2.95377e-06	0.00497033	0.0054162	0.00625197	0.0673929	0.0845984	0.0095648	0.00787183	0.200205	0.062264	0.0353042	0.00722764	0.00268509	0.0152114	0.000511991	6.38211	9.05771	9.20588	8.86359	8.16166	7.99459	7.98595	7.46895	7.03084	7.3361	7.42463	7.25715	7.74675	7.24951	8.39004
FBgn0032856	CG16798	0	0.095423	-0.584994	-0.783912	-0.944596	-0.599114	-1.22355	-1.11343	-1.29395	-1.8182	-0.967345	-0.0829051	-0.323605	-0.736781	-1.53001	-0.337985	0.327491	0.788118	0.11052	0.0367797	0.0138861	0.1027	0.00229312	0.00472301	0.00143791	4.44261e-05	0.0120411	0.815333	0.366635	0.0483091	0.000297844	0.346175	0.361028	4.59951	4.89487	4.35617	4.58558	4.37263	3.60822	4.47876	3.6354	3.59279	3.5834	2.77841	4.09201	4.47831	4.14192	4.49924
FBgn0040735	BomT2	0	-0.0730216	0.470893	1.03934	1.8423	1.82589	1.93177	2.35829	2.02013	1.91324	2.00875	2.04125	0.915021	2.05387	1.00382	1.78862	0.816105	0.851804	0.236501	0.0139681	0.000115487	0.000127448	6.76407e-05	5.66155e-06	4.00485e-05	7.55412e-05	4.28343e-05	3.53566e-05	0.0278679	3.28242e-05	0.0170652	0.000159475	0.0471657	10.4769	10.1349	10.6256	10.5308	11.4381	12.2825	11.9036	12.1349	12.4769	12.3851	12.3741	12.1917	12.1183	10.9571	12.0876
FBgn0028544	Vajk3	0	-0.375141	-0.619117	-1.27441	-1.09484	-1.25032	-1.54208	-1.64749	-1.11667	-1.2328	-0.908357	-0.88903	-0.383324	-1.42976	-1.52721	-0.698486	-0.729975	0.362522	0.139741	0.00486105	0.0131963	0.00556957	0.00104477	0.000566486	0.0117131	0.0061464	0.0353937	0.0390531	0.352368	0.00200039	0.00113887	0.0981123	0.0848223	4.83133	5.59198	4.73509	4.65311	4.44315	4.43748	4.26711	4.45611	4.17799	4.67297	4.07967	4.41513	4.35865	5.10047	3.9809
FBgn0034480	CG16898	0	0.183653	0.299616	0.766828	-0.0223641	0.287965	-1.02544	0.0122969	0.658305	1.5245	0.959314	0.246103	0.365678	0.3865	1.21887	0.915044	0.556271	0.618637	0.419151	0.0475304	0.951514	0.437178	0.0104996	0.973327	0.0849506	0.00044324	0.0156603	0.505802	0.326057	0.299949	0.00314464	0.0203711	0.141297	9.98762	9.93448	10.5954	9.79823	10.9781	9.67181	9.85469	8.66089	10.1545	10.7014	11.1707	10.7905	10.3799	10.14	10.5707
FBgn0040732	CG16926	0	-0.0793756	-0.123729	-0.805781	-0.855869	-1.20095	-1.17674	-0.776488	-0.45344	-0.429728	-0.352132	-0.807054	-0.333179	-0.62462	-0.107983	-0.199889	-0.0633236	0.735289	0.598939	0.0023588	0.00142731	4.471e-05	5.67906e-05	0.00315868	0.0642546	0.0782258	0.143916	0.00232896	0.165585	0.0138382	0.645959	0.39816	0.787262	12.9579	12.7945	12.7627	12.8486	12.2132	12.1673	11.9968	12.0937	12.2937	12.5623	12.9106	12.8986	12.611	12.988	12.5909
FBgn0032387	CG16965	0	1.09024	1.17108	0.337316	0.39566	0.247537	0.19317	0.823909	1.14487	0.521799	0.165655	1.04436	1.5873	1.73338	1.6762	1.383	1.95684	0.0250913	0.017092	0.462486	0.389983	0.588571	0.672498	0.082218	0.0193767	0.260156	0.716808	0.0310645	0.00212617	0.000999096	0.00134367	0.00601954	0.00031314	7.52181	8.27647	8.51165	8.22392	8.05875	7.87267	7.69257	7.73708	8.03088	8.33541	7.64583	7.53202	8.47504	8.59948	9.21364
FBgn0035355	CG16985	0	0.239253	0.179191	-0.128131	0.583942	-0.109286	-0.235047	0.0197692	-0.215555	-0.0878528	0.444641	1.04135	1.27444	0.896056	0.866541	1.73841	1.62437	0.440488	0.562154	0.677891	0.0691103	0.722987	0.448446	0.948794	0.48646	0.775559	0.159092	0.00267762	0.000448425	0.00795766	0.00988347	1.3481e-05	3.13384e-05	8.18232	8.29073	8.46637	8.37155	8.15642	8.98931	8.18508	8.08448	8.34391	7.86677	8.01616	8.71975	9.06583	9.00402	8.78924
FBgn0035356	CG16986	0	-0.0827597	-0.266501	-0.391698	0.10363	-0.426307	-0.467663	-0.139986	-0.155598	0.325045	0.680595	1.28657	1.2862	0.839307	0.968206	1.78895	1.16803	0.783661	0.380866	0.202712	0.731147	0.167185	0.131525	0.642956	0.606596	0.287412	0.0331286	0.000328126	0.000329089	0.0105276	0.00395939	6.99726e-06	0.000833293	9.57705	9.47068	9.53183	9.22151	9.25536	9.87335	9.31253	9.03544	9.6103	9.50914	9.89632	10.3398	10.6273	10.3257	9.99805
FBgn0032285	CG17108	0	-0.430579	-1.00944	-1.53897	-1.08465	-1.33217	-1.28629	-0.536669	-0.178502	0.0072792	0.580356	0.650251	0.192143	-0.42037	0.255791	0.830073	0.438551	0.0972822	0.000585305	4.49691e-06	0.000287681	2.86915e-05	4.37288e-05	0.0423683	0.479132	0.976829	0.0294657	0.0161443	0.446648	0.10493	0.313717	0.0031599	0.0916476	14.9134	14.556	13.5827	13.2314	13.4105	13.4911	13.2221	13.2944	14.0194	14.3824	14.797	15.3064	15.2791	14.6301	14.3441
FBgn0032297	CG17124	0	-0.342485	-0.79361	-1.10785	-0.67131	-0.938195	-0.939388	-0.370403	-0.24233	0.407844	0.602503	0.408831	0.0194069	-0.306891	-0.0592409	0.463411	-0.106981	0.0771535	0.000334372	6.80894e-06	0.00158233	5.40211e-05	5.32238e-05	0.0575083	0.202243	0.0382134	0.00375941	0.0377962	0.91696	0.110545	0.750556	0.0202838	0.567029	11.094	10.8006	10.2922	10.046	10.0291	10.1221	10.2113	10.1951	10.6765	11.0224	11.78	11.9057	11.7612	11.2633	10.9583
FBgn0032299	CG17127	0	-0.199219	-1.16773	-1.53163	-1.14714	-2.1068	-2.31004	-2.80874	-2.17074	-2.30657	-1.31604	-0.30644	-0.11529	-1.43896	-2.07902	-0.214125	-0.385789	0.471653	0.00034822	1.60397e-05	0.00041574	1.85973e-07	4.43828e-08	1.77967e-09	1.17549e-07	4.54522e-08	9.77578e-05	0.272436	0.675668	3.46313e-05	2.2751e-07	0.439603	0.170779	6.55417	6.5135	5.16429	5.51948	5.09613	5.14756	4.34117	4.51738	4.0955	4.35323	4.56112	5.22452	5.93831	5.9357	5.26838
FBgn0031500	CG17221	0	0.106328	-0.0464784	-0.12124	0.00256739	-0.292784	-0.332331	-0.193705	-0.137648	-0.206378	-0.232438	-0.113374	0.249386	0.106304	0.0997325	0.118578	0.333761	0.355155	0.683449	0.293291	0.981992	0.016887	0.00776564	0.10005	0.234662	0.0810761	0.0516906	0.324888	0.0381271	0.355264	0.385174	0.303726	0.00754685	9.15063	9.32815	8.98432	8.9634	9.00742	9.02552	8.86255	8.86029	8.90334	8.9525	8.95371	8.81882	8.96188	9.24238	9.2164
FBgn0038829	CG17271	0	-0.012065	0.213916	0.506917	0.750192	0.693507	0.687605	0.817252	0.595346	0.166022	0.172099	0.219974	0.158143	0.307161	0.104878	0.23173	0.0506119	0.895283	0.0283316	1.75331e-05	6.69191e-08	2.24844e-07	2.55848e-07	1.70465e-08	2.07658e-06	0.0815129	0.0717327	0.0246092	0.0959138	0.00288096	0.260181	0.0186517	0.582223	10.8483	10.8703	11.1432	11.3055	11.503	11.4978	11.5796	11.6492	11.7219	11.5118	11.0837	10.995	11.0238	10.9783	11.207
FBgn0038850	CG17279	0	-0.0514438	-0.525845	-0.16119	-0.316071	-0.246947	-1.08616	-1.3016	-1.25197	-1.38132	-1.50256	-0.48185	-0.206738	-0.325408	-1.78407	-0.567495	-0.283954	0.854101	0.0713791	0.565963	0.265922	0.381845	0.000822333	0.000133188	0.000202225	6.83799e-05	2.51383e-05	0.0963631	0.462805	0.252497	2.66874e-06	0.0531793	0.316123	5.66266	5.52921	4.8421	4.51474	5.54401	5.4038	4.97379	4.45611	4.17799	4.57406	4.34038	3.89852	4.83285	5.25365	4.93447
FBgn0032713	Ugt36D1	0	-0.12395	-0.00322028	-0.35165	-0.248277	-0.355383	-0.587566	-0.552277	-0.710494	-1.11858	-0.997893	-0.469946	0.289131	-0.0682811	-0.848869	-0.569771	0.135305	0.478793	0.985225	0.0539499	0.16374	0.0516726	0.0027035	0.00433448	0.000510113	2.38181e-06	1.0983e-05	0.0127159	0.107796	0.695135	7.82953e-05	0.00343217	0.440003	10.5651	10.519	10.7269	10.6158	10.4119	10.0917	10.243	10.2548	10.0085	9.703	9.50067	9.70145	9.94103	10.8787	10.5324
FBgn0030239	CG17333	0	-0.108367	-0.22185	-0.378029	-0.0645762	-0.459513	-0.285579	-0.0550529	-0.057422	-0.166539	-0.120204	0.00357362	0.350778	0.328996	0.118589	0.27185	0.270451	0.424708	0.110828	0.0100543	0.632515	0.00249834	0.0441814	0.683278	0.670493	0.224874	0.376784	0.978827	0.0157742	0.022437	0.383101	0.0543066	0.0554476	10.0551	10.0961	9.84173	9.8495	9.70968	9.98176	9.54182	9.72715	9.96418	9.97426	9.73558	9.94019	10.0022	10.2892	10.2773
FBgn0038450	CG17560	0	-0.045793	0.0979054	0.228338	0.553627	0.477366	0.0590985	-0.611903	-1.33005	-1.63844	-1.87351	-1.22478	0.805688	0.842924	-1.34166	-1.46936	0.290477	0.867083	0.720815	0.407928	0.053747	0.0924397	0.829033	0.0347484	8.18054e-05	6.26471e-06	9.80005e-07	0.000201858	0.00735472	0.00538604	7.40975e-05	2.5203e-05	0.295009	11.8834	12.1253	12.0987	12.168	12.0729	12.1778	12.1627	12.0314	11.017	10.5048	10.286	10.0152	10.2483	12.8875	12.5732
FBgn0038449	CG17562	0	-0.0873178	0.135949	-0.108553	0.132293	0.321657	0.122323	-0.295952	-1.04318	-1.73421	-1.90931	-1.28197	0.67276	0.349586	-1.54536	-1.60633	0.549022	0.776072	0.658337	0.723776	0.666923	0.300853	0.690573	0.340137	0.00256324	1.32537e-05	3.7296e-06	0.000407785	0.0380275	0.261981	5.42572e-05	3.42764e-05	0.0848942	10.3623	10.478	10.4411	10.1779	10.2603	10.0849	10.3556	10.3218	9.71589	8.95004	8.24838	8.11995	8.7193	11.0567	10.5653
FBgn0260000	CG17570	0	-0.0940801	-0.197194	-0.683022	-0.621322	-0.134748	-0.804458	-0.472369	-0.52745	-1.65183	-1.28653	0.0715873	-0.584056	-0.0756983	-0.903452	-0.121726	-0.354783	0.813886	0.622537	0.0986971	0.13085	0.736172	0.0548031	0.24503	0.196111	0.000452707	0.00390048	0.857792	0.154214	0.849728	0.0329707	0.760786	0.379054	5.24709	4.49591	5.12244	4.65311	4.75175	4.1877	4.92646	4.63262	4.65206	4.01906	4.14939	3.89852	5.32305	4.66337	4.76373
FBgn0262115	CG17683	0	-0.0843595	-0.0754642	-0.18929	0.0572257	-0.0792996	0.0118284	0.160585	0.209222	0.198883	0.149938	0.21099	0.295613	0.381598	0.293186	0.434842	0.320739	0.421799	0.471665	0.0806115	0.584142	0.449746	0.909595	0.134154	0.0554207	0.067445	0.160442	0.0535684	0.00938143	0.00138428	0.00988688	0.000412979	0.00541466	10.0407	9.91006	9.9608	9.98014	9.98844	9.94946	9.99033	10.1365	10.1772	10.2004	10.1849	10.2077	10.2785	10.2729	10.3893
FBgn0033439	CG1773	0	0.108013	0.300083	0.784578	1.5983	1.28468	1.48751	1.93005	1.81909	1.31735	1.3404	1.05922	0.812371	1.14236	0.663518	0.92454	0.433129	0.867535	0.64388	0.233998	0.0212323	0.058177	0.0306009	0.00677994	0.00999868	0.052593	0.0489481	0.113169	0.218428	0.0891325	0.31173	0.163633	0.505866	7.2487	7.21784	7.40213	7.77114	8.55701	9.26647	9.19013	9.53127	9.82871	9.29681	8.92169	9.07217	8.56227	8.07695	8.46162
FBgn0038717	CG17751	0	0.681951	1.2679	0.992267	1.13544	0.971695	0.767286	0.959491	1.11858	0.785465	-0.0305675	-1.08048	0.492841	0.659263	0.579102	-0.899744	0.0263794	0.0165531	9.41339e-05	0.00110664	0.000306568	0.00133024	0.00804084	0.00148348	0.000356561	0.00687468	0.907836	0.000501768	0.0732904	0.0199685	0.0380435	0.00252471	0.920415	7.67137	8.65648	9.20839	9.25449	8.6531	8.56295	8.95978	8.71093	9.04195	9.01747	8.5836	7.75569	6.32102	8.51106	8.39493
FBgn0038718	CG17752	0	0.978456	1.37007	1.12425	1.17599	1.29825	0.787679	1.04299	1.1269	0.850307	-0.39302	-2.06692	0.562221	0.825121	0.888754	-1.44574	0.169485	0.00774926	0.00050218	0.00283761	0.00197576	0.000834609	0.0272339	0.00498446	0.00278572	0.0181976	0.248465	4.17969e-06	0.104532	0.0214278	0.0141377	0.000294124	0.613827	10.0792	11.5058	11.6406	11.8865	11.1858	11.2367	11.6395	11.1019	11.5099	11.553	10.8987	9.71437	7.62237	11.2237	10.982
FBgn0039196	CG17781	0	-0.306914	-0.0235439	-0.740405	-0.509295	0.049285	0.46343	0.498941	0.672887	0.525251	0.277209	-1.33937	-0.762994	0.139127	0.235765	-0.359893	-0.301132	0.369138	0.944508	0.0384036	0.142989	0.884178	0.180587	0.150861	0.0576044	0.131526	0.416395	0.00068737	0.0334195	0.681474	0.488441	0.294113	0.378044	4.46795	4.49591	4.42664	4.44024	3.74973	3.38856	4.71991	4.83871	4.70865	5.31749	4.65999	4.34088	3.30316	3.91569	4.63754
FBgn0034552	CG17999	0	-0.305383	-0.264688	-0.306779	0.198651	-0.167853	-0.398782	-0.142833	-0.199595	-0.596348	-1.01882	-1.12596	0.0298487	-0.237264	-0.297096	-1.02463	0.0520326	0.117647	0.171787	0.116079	0.300143	0.379464	0.0452886	0.453315	0.297914	0.00456552	2.43292e-05	6.78748e-06	0.874621	0.218506	0.127331	2.26815e-05	0.783404	8.52203	8.26207	8.44106	8.66527	8.35237	8.65212	8.23935	8.27836	8.38356	8.24185	7.82697	7.36411	7.34383	8.48034	8.43342
FBgn0061356	Hao	0	-0.200847	-0.791408	-1.24589	-1.01184	-1.43796	-1.24227	-0.726066	-0.682505	-0.995066	-0.945169	-0.469635	0.0776258	-0.0888964	-0.382904	-0.0583177	0.22905	0.132604	4.90577e-06	5.0255e-09	1.41585e-07	4.36609e-10	5.27544e-09	1.51005e-05	3.24786e-05	1.8286e-07	3.96777e-07	0.00153331	0.551362	0.495706	0.00725196	0.653846	0.0889371	10.7649	10.5802	9.8385	9.53514	9.63257	9.7168	9.35337	9.60192	9.98295	10.0533	9.86298	10.0122	10.4113	10.6723	10.6617
FBgn0034512	Bbd	0	0.487078	0.933172	0.87975	1.38454	1.30433	1.44379	1.74987	1.26052	1.05968	1.35765	1.55921	0.976493	1.64536	0.949518	1.6277	0.665682	0.126588	0.00626156	0.00927133	0.000203233	0.000375005	0.000129506	1.32302e-05	0.000524366	0.0024268	0.000249486	5.42128e-05	0.00453742	2.85247e-05	0.00554704	3.25163e-05	0.0414878	15.1051	15.2791	15.7297	15.5186	15.6984	16.0695	15.7565	15.9216	15.9709	15.7936	15.8526	15.7644	16.0195	15.6	16.0739
FBgn0032082	CG18088	0	-1.54641	-0.530689	-1.13	-0.564693	-0.530426	-0.993774	-1.07568	-0.337406	-0.439324	0.615781	0.676645	-0.143155	-1.09124	-0.651938	0.565927	-1.02394	0.000724739	0.186404	0.00859032	0.160927	0.186613	0.0185793	0.0117242	0.394663	0.270737	0.128047	0.0964049	0.715937	0.0107296	0.108336	0.160059	0.0157018	5.46979	3.94257	4.42664	4.36168	3.63392	4.74603	4.47876	4.39212	4.76311	4.76553	4.88106	5.82408	6.0963	4.66337	4.57004
FBgn0032266	CG18302	0	-0.747658	-1.22288	-0.922568	-0.806619	-0.7741	-0.552489	0.443892	0.767013	0.76005	0.81819	-0.250943	0.141428	0.0351747	0.83113	0.746525	-0.103303	0.0125431	0.000225847	0.0029446	0.00775667	0.0101233	0.0562239	0.11909	0.010724	0.0113474	0.00705085	0.368245	0.60958	0.898618	0.00633494	0.0126582	0.708712	8.14511	7.50558	6.94262	7.08332	7.75351	7.30917	7.7817	8.15847	8.62323	8.99374	9.14934	9.2526	8.30337	8.70067	7.97969
FBgn0028518	CG18480	0	0.38723	0.627199	0.252941	0.350313	0.558236	0.186762	0.340068	0.534369	0.629313	0.265296	0.856601	0.765038	0.812804	1.01949	0.960171	0.819485	0.201924	0.0451237	0.398974	0.246578	0.0716512	0.53175	0.260207	0.083629	0.0444733	0.376771	0.00848851	0.0168749	0.0118242	0.00239525	0.00381526	0.0112447	7.83384	8.00383	8.47055	8.33089	8.29633	8.09796	8.43381	8.17282	8.3214	8.50274	8.46896	8.24736	8.69788	8.31608	8.62851
FBgn0038701	CG18493	0	-0.859977	-1.08177	-1.87607	-1.54103	-1.88017	-1.68181	-1.28551	-1.54858	-2.28895	-2.11101	-0.27626	-0.16095	-1.33134	-1.54966	-0.371581	-0.0869213	0.00185524	0.000214396	1.65429e-07	2.89398e-06	1.60003e-07	8.42293e-07	3.03571e-05	2.70545e-06	6.92848e-09	2.59661e-08	0.26317	0.510039	1.9726e-05	2.67956e-06	0.137156	0.720964	12.8208	11.9719	11.6163	11.4183	11.006	10.7408	11.1268	11.2853	11.4772	11.0928	10.3346	10.6978	12.4991	12.453	11.4451
FBgn0037973	CG18547	0	0.439744	0.476135	0.304049	0.590898	-0.132995	-0.226256	0.395713	0.294922	0.373806	0.401794	0.944375	1.25416	1.32493	1.15032	1.20003	1.47858	0.126852	0.0999874	0.283801	0.044818	0.635202	0.422105	0.167177	0.298093	0.19081	0.161053	0.0027065	0.000197731	0.000109056	0.000475849	0.000312387	3.04546e-05	10.0349	10.3813	10.6266	10.5105	10.4701	10.7182	9.92411	9.83035	10.1747	10.2251	10.2508	10.4696	10.6844	10.862	11.0823
FBgn0031470	CG18557	0	0.287882	0.873699	3.22899	4.53321	4.38275	4.19445	3.90414	4.32358	3.22214	3.10851	3.02383	2.72741	4.29806	2.27685	2.45532	2.13256	0.788128	0.418199	0.00624828	0.000357729	0.000499008	0.000756942	0.0014372	0.000568819	0.00634054	0.00807579	0.00965759	0.0178623	0.000601867	0.0435958	0.0308331	0.0572405	2.65135	1.61054	4.0338	4.95016	6.02977	7.21196	7.37767	7.03845	7.2373	6.91901	5.07271	5.76851	4.64102	4.73452	8.54308
FBgn0032639	CG18563	0	0.281211	0.912563	1.26587	1.64124	2.19447	2.70977	2.75455	2.22722	2.43315	2.69761	2.9796	1.64536	3.55991	1.98009	4.08403	1.16827	0.646007	0.14583	0.0486871	0.0131345	0.00163195	0.000221827	0.0001866	0.00143817	0.000647876	0.000232496	7.8615e-05	0.0129392	8.94414e-06	0.00371166	1.37715e-06	0.0669443	4.46795	4.56011	5.07934	4.83857	5.29987	5.69511	5.90255	6.50002	6.33036	6.64217	6.96484	6.07372	6.42893	5.99486	7.39434
FBgn0037870	CG18577	0	-0.0363791	0.30531	0.0473311	0.616943	0.222876	-0.0403977	0.573938	0.667331	1.33155	0.988324	1.50005	1.38094	1.30523	1.17204	1.73267	1.79651	0.912472	0.361316	0.886292	0.0736381	0.503059	0.902852	0.0943432	0.0545539	0.000590634	0.00669759	0.000177227	0.000414771	0.000713077	0.00184483	3.44291e-05	2.21307e-05	5.03101	5.1664	5.81673	6.17656	5.51157	6.05415	5.77476	5.60325	6.11694	6.08252	6.65301	6.34462	6.79438	6.10636	6.54149
FBgn0031929	CG18585	0	0.781408	0.769087	-0.345554	0.614562	0.377534	0.972683	1.68591	1.31388	1.21452	1.02405	1.67569	1.95964	1.80076	1.40522	1.89876	2.26711	0.096287	0.10129	0.449269	0.185074	0.409086	0.0420146	0.00121637	0.0081954	0.0134016	0.0332156	0.00128284	0.000291429	0.000668048	0.00517121	0.000400401	5.93548e-05	7.15555	7.99804	8.5157	8.48245	7.75351	8.67054	7.9509	9.40524	9.40727	9.07286	9.39339	8.89539	9.31522	9.60713	9.95073
FBgn0034429	AANATL4	0	0.0823691	-1.30598	-2.60343	-2.16879	-2.34675	-1.34381	0.29456	-0.631589	-1.9534	-2.05633	-0.776466	0.161644	-0.522825	-0.793289	-1.24578	-0.295067	0.894759	0.0463065	0.000406208	0.00211442	0.00107806	0.0408914	0.637051	0.316536	0.00473369	0.00322608	0.221126	0.795299	0.405166	0.211653	0.0562723	0.636475	5.91084	6.57695	4.89277	4.19044	3.63392	3.12935	4.18905	5.10134	6.11694	5.28659	3.66925	3.54874	5.25765	6.44015	5.53935
FBgn0034382	CG18609	0	-0.0706923	-0.293779	-0.750006	-0.936642	-1.1017	-1.6207	-1.69122	-1.50534	-1.38812	-1.0652	-0.106586	-0.0679837	-1.57312	-1.555	-0.308143	0.27804	0.798409	0.29489	0.0124512	0.00265396	0.000649762	8.36332e-06	4.75404e-06	2.14287e-05	5.68259e-05	0.000888086	0.700473	0.805964	1.22986e-05	1.4257e-05	0.272571	0.320826	12.2265	12.0616	11.6594	11.9571	11.6089	11.36	10.6313	10.4792	10.1797	10.4246	10.7739	11.0687	11.9367	11.837	10.6535
FBgn0040629	CAH5	0	0.277288	0.0855028	0.303163	0.277551	0.19691	0.078002	0.515671	1.05848	1.33908	1.13603	0.505727	-0.0776023	0.398655	1.33774	0.961195	-0.217488	0.315995	0.754425	0.274129	0.315547	0.473637	0.775316	0.0702137	0.000835944	7.41176e-05	0.000426612	0.0753528	0.776434	0.154806	7.49695e-05	0.00193818	0.429334	7.46255	7.55369	7.88136	7.61056	7.90485	7.96506	7.63485	7.86044	7.89115	8.4756	8.57095	8.60944	7.98764	7.6773	8.06797
FBgn0042106	CG18754	0	1.03904	0.864219	0.88963	0.58852	0.657496	0.61295	0.608764	-0.117485	0.230115	0.419309	0.261746	-0.361122	0.0922624	0.418167	0.0170429	0.117734	0.00084625	0.00390902	0.00313646	0.0380775	0.0221075	0.0314878	0.0325367	0.66229	0.395515	0.129277	0.335105	0.188131	0.731367	0.130264	0.949362	0.661623	4.59951	5.56093	5.58985	5.81313	5.26136	5.0757	5.41208	5.28872	5.09575	4.67297	4.707	4.79474	4.87707	4.03323	4.98717
FBgn0042110	CG18765	0	-0.283126	0.271053	0.407684	0.67763	0.28544	0.651973	0.861635	1.15604	1.90718	1.39112	0.617736	1.09839	1.20433	1.20607	0.736357	0.399278	0.372426	0.392762	0.203783	0.0410632	0.36861	0.0485132	0.0116392	0.00133509	5.25627e-06	0.000227455	0.0603504	0.00205648	0.000928578	0.000916484	0.0277794	0.212888	3.7738	3.62001	4.98907	4.51474	4.75175	4.87864	4.71991	5.06075	5.13758	5.40643	6.2064	5.82408	5.00214	5.3013	5.53935
FBgn0039674	CG1907	0	0.000959404	-0.0782338	-0.432624	-0.223623	-0.475482	-0.38105	0.0136538	0.132368	-0.103207	-0.0978203	0.084455	0.25998	0.276948	0.18095	0.258269	0.220147	0.99095	0.360133	4.55302e-05	0.0144799	1.42906e-05	0.000189275	0.871795	0.128719	0.230927	0.255323	0.32405	0.00548626	0.00344955	0.0425397	0.00574714	0.0158537	11.0551	11.1016	10.9064	10.8532	10.6926	10.6921	10.504	10.7694	11.0509	11.1631	11.0054	11.013	11.1074	11.2011	11.2648
FBgn0027547	CG1927	0	0.0246357	0.00674868	-0.0961482	0.139433	-0.00577039	-0.113609	0.141979	0.258441	0.291178	0.217171	0.236506	0.273353	0.258948	0.305511	0.351102	0.250397	0.776129	0.937849	0.27393	0.118453	0.946843	0.198733	0.112272	0.00670505	0.00279615	0.0194495	0.0118868	0.00451289	0.00661606	0.00189665	0.000546297	0.00828411	11.1806	11.1847	11.1679	11.3088	11.1401	11.2196	11.1738	11.126	11.3135	11.3376	11.5195	11.3717	11.3678	11.367	11.4088
FBgn0033216	CG1946	0	0.0961933	-0.621604	0.820737	1.79289	1.06777	1.21938	1.4949	1.47268	1.51981	1.67136	2.50974	2.44733	1.50915	1.10894	2.57696	1.49861	0.816275	0.143833	0.0582628	0.000283945	0.0166398	0.00732858	0.00155995	0.00177024	0.0013535	0.000569047	5.29943e-06	7.40132e-06	0.00143832	0.0133598	3.70994e-06	0.00152731	4.07448	4.99117	4.12139	4.44024	5.57575	6.91529	6.46296	5.81327	6.36599	6.66638	6.50127	6.75522	7.08571	7.2736	6.13744
FBgn0030060	CG2004	0	-0.044698	0.151945	0.892763	1.01812	0.679769	0.757593	1.28069	0.650836	0.126461	0.282465	0.274994	0.263026	0.481816	0.640726	0.504863	0.223349	0.859598	0.549312	0.00187768	0.000581297	0.0130411	0.00650839	5.05057e-05	0.0167933	0.617736	0.270888	0.283386	0.304271	0.0677166	0.0183298	0.0565475	0.381252	9.9465	9.86152	10.0556	10.5826	10.7169	10.5004	10.3645	10.9082	11.5916	10.8322	10.1587	10.1174	10.0597	10.0062	10.3087
FBgn0033203	CG2070	0	-0.733591	-1.3963	-2.04241	-1.7827	-2.28048	-2.69591	-1.48776	-1.32766	-1.55608	-1.21552	-1.05778	-0.546127	-1.44936	-1.55752	-1.08324	-0.614332	0.141937	0.00865378	0.000385714	0.00136642	0.000121448	1.68467e-05	0.00563349	0.011888	0.0040727	0.0197674	0.0393534	0.268472	0.00675138	0.00404478	0.0352988	0.215058	7.00941	6.60765	5.03491	5.00288	5.6372	5.89624	5.41208	5.01899	5.78975	6.38932	5.79242	6.41869	6.61015	7.2736	5.60826
FBgn0017448	CG2187	0	0.00625618	-0.34305	-0.887996	-0.633506	-0.876132	-0.763738	-0.625552	-1.07087	-1.60876	-1.10813	-0.598735	-0.144913	-0.526949	-1.02883	-0.32456	-0.223715	0.979091	0.161137	0.00121253	0.0141656	0.00136347	0.00410548	0.0152475	0.000198032	1.23678e-06	0.000137149	0.0194989	0.545683	0.0369644	0.000300126	0.183809	0.353964	10.587	10.53	10.1523	10.2007	9.58268	9.44463	9.67127	9.95461	9.90789	9.52247	8.71589	9.04904	10.074	10.2518	10.0639
FBgn0029990	CG2233	0	0.219209	-0.0726887	-1.08547	-0.879315	-1.37716	-1.0396	-0.31824	-0.203908	-0.24502	-0.106378	0.120213	0.457614	0.462129	0.532596	0.613474	0.790922	0.252908	0.700385	1.05345e-05	0.000130368	3.82659e-07	1.82461e-05	0.102898	0.286488	0.203093	0.574157	0.525872	0.0232354	0.0220676	0.00967066	0.00361924	0.000394009	15.1983	15.3547	14.8349	14.1904	14.3712	14.3008	13.8592	14.0822	14.7188	14.9564	15.0706	15.1497	15.428	15.5916	15.5629
FBgn0039665	CG2310	0	0.482211	0.959101	1.41669	1.6757	1.54737	1.37929	1.38072	0.833382	0.65702	0.495382	0.530987	0.220489	0.668677	0.521107	0.501668	0.332072	0.23718	0.0249655	0.00187233	0.000406222	0.000867184	0.00233097	0.00231158	0.0480325	0.112442	0.22506	0.194682	0.583579	0.106593	0.202768	0.219446	0.411292	6.75098	7.22776	7.85604	7.68504	8.66422	9.06781	8.6349	9.12182	8.47204	7.585	7.68744	7.48108	7.14116	6.79665	7.43284
FBgn0030326	CG2444	0	-0.137353	-0.567183	-1.88881	-1.67091	-2.25398	-2.14197	-1.355	-1.27442	-0.574025	-0.216182	-0.374893	-0.384947	0.0093933	0.177574	0.8381	0.139035	0.765626	0.22649	0.000488643	0.0014974	7.54572e-05	0.000133365	0.00738055	0.0109608	0.221141	0.639495	0.419209	0.407055	0.983717	0.700162	0.0800592	0.762847	6.43592	6.39528	5.76327	5.871	4.85881	4.74603	3.82616	3.84111	4.86623	5.04946	6.06922	6.52311	6.36826	6.02356	7.07941
FBgn0032864	CG2493	0	0.064187	-0.158489	-0.610219	-0.549692	-0.955655	-0.706491	-0.177293	-0.022253	-0.107488	-0.124031	0.0348905	0.260406	0.46917	0.381418	0.403255	0.559706	0.70284	0.350691	0.00148688	0.00345998	1.22398e-05	0.000383104	0.297818	0.894609	0.524303	0.46327	0.83551	0.132081	0.0103724	0.0323647	0.0245652	0.00301132	10.2678	10.3567	9.97556	9.65734	9.83953	9.67181	9.37996	9.6523	9.95398	10.219	10.343	10.2703	10.3331	10.4773	10.7859
FBgn0030396	CG2556	0	0.256329	0.523321	0.367115	0.495041	0.593015	0.356052	0.563658	0.878226	0.801264	0.462497	0.674544	0.84719	0.977713	1.04912	0.852751	0.909646	0.264121	0.0294082	0.115476	0.0382155	0.0150941	0.126172	0.0200585	0.000815559	0.00182289	0.0512941	0.00670816	0.0011287	0.000287533	0.000136488	0.0010649	0.000586713	9.23146	9.46859	9.8657	9.78512	9.90189	9.61433	9.93909	9.95876	10.0433	10.1541	10.1277	9.84267	9.94233	9.84274	10.1915
FBgn0037323	CG2663	0	-0.313268	-1.25047	-1.65335	-0.734197	-0.974761	-0.174476	0.0288188	-0.147484	-0.658371	-0.418003	-0.16227	0.312034	-0.323417	-0.25506	0.0894671	-0.401719	0.44566	0.00557165	0.000548475	0.0832166	0.0251148	0.669418	0.943652	0.717997	0.117663	0.311591	0.691216	0.447429	0.431283	0.53361	0.826413	0.330343	10.3319	10.8121	9.15749	9.94521	8.69344	9.61274	9.63309	10.2378	10.7825	10.6492	9.53689	10.1327	10.9074	10.9829	10.3113
FBgn0014931	CG2678	0	0.0143882	0.0609995	0.18693	0.242884	0.55362	0.674839	0.783496	0.893934	0.991118	0.508758	0.717639	0.687328	0.708291	0.798964	0.645759	0.469734	0.948201	0.783182	0.402845	0.279946	0.0198563	0.00583176	0.00186256	0.000573328	0.000203093	0.0306335	0.00373278	0.00512276	0.00411667	0.00158024	0.00786999	0.0441679	5.28667	5.52921	5.58985	5.78331	6.00668	5.81029	6.41232	6.32258	6.51624	6.5925	6.60418	6.02713	6.25552	6.05169	6.18333
FBgn0260474	CG30002	0	0.177127	0.516862	0.598857	1.14154	0.780266	1.03402	1.56184	1.54798	1.29747	1.16781	1.02495	0.817657	1.12659	0.577358	0.97905	0.479128	0.53801	0.082437	0.046846	0.000642983	0.0120693	0.00156247	2.07911e-05	2.32178e-05	0.000177345	0.000517347	0.00168354	0.0090016	0.00072762	0.0545116	0.00245333	0.105598	9.74455	9.74378	10.0694	10.112	10.3853	10.7639	10.4549	10.9518	11.3539	11.2883	11.1346	11.1098	10.785	10.5531	10.633
FBgn0050025	CG30025	0	0.212301	0.160762	0.497372	1.15006	0.4461	0.455205	0.762789	0.672895	0.262532	0.0607293	0.76907	0.864551	0.773689	0.814557	0.612792	0.525609	0.476844	0.589081	0.104911	0.000833143	0.143304	0.135739	0.0169432	0.0324833	0.380625	0.837802	0.0161736	0.00787225	0.0156289	0.0115111	0.0493308	0.0877869	12.7087	12.626	13.0819	13.3503	12.9243	13.9702	13.125	13.1687	13.5635	13.3041	12.5618	12.3246	13.1255	13.0857	13.1576
FBgn0050026	CG30026	0	1.2906	1.8857	1.88574	1.67999	1.5356	1.92395	1.42661	1.18014	1.06686	1.05941	1.34892	0.427285	1.63689	0.768054	1.10579	0.537922	0.0128292	0.000715722	0.000715591	0.00197582	0.00399869	0.00059223	0.00675611	0.0212942	0.0352204	0.0363815	0.00976532	0.376418	0.00244084	0.119572	0.0296892	0.268203	9.03335	10.0798	10.6663	10.967	10.8814	10.6502	9.73275	10.3473	9.54381	9.90346	10.2238	9.74528	9.85935	9.37633	10.6535
FBgn0050031	CG30031	0	0.20615	0.153037	0.495593	1.14629	0.444355	0.437442	0.758137	0.665153	0.257195	0.0618253	0.766552	0.855273	0.770623	0.819996	0.618861	0.515176	0.492666	0.609574	0.108475	0.000917531	0.147579	0.153653	0.0182607	0.0354934	0.393584	0.8361	0.0171699	0.008861	0.0166646	0.0115555	0.048802	0.0960523	12.6908	12.5992	13.0568	13.3204	12.9002	13.9493	13.0971	13.1217	13.5404	13.2771	12.535	12.3068	13.098	13.0551	13.1326
FBgn0050033	CG30033	0	-0.149442	0.0994516	-0.173087	0.130315	0.161909	0.154494	0.704613	0.82916	0.538626	1.21812	0.87053	0.289495	0.249917	0.607792	0.776861	0.192921	0.605795	0.730772	0.55047	0.652424	0.57629	0.593749	0.0225211	0.00866976	0.0733487	0.000370394	0.00625615	0.321869	0.390951	0.045536	0.0130178	0.506215	5.77826	5.73791	5.62024	5.95367	5.4096	5.54354	5.60479	5.45454	6.09588	6.28372	6.05111	6.58874	6.75937	5.74211	5.50362
FBgn0050049	CG30049	0	0.22526	0.850902	0.828993	1.07908	0.731142	1.03243	1.19504	1.27001	1.51294	1.31208	1.11474	1.44664	1.75117	1.528	1.43183	1.33124	0.430618	0.00648475	0.00773355	0.000990448	0.016724	0.00146077	0.000376145	0.000201381	2.73989e-05	0.000142026	0.00073553	4.69382e-05	4.16322e-06	2.42624e-05	5.29711e-05	0.000121184	5.39931	5.46358	6.66502	6.77015	6.5446	6.21331	6.24879	6.68496	6.63781	6.87813	7.10305	6.82497	6.50135	6.56252	7.03003
FBgn0050091	CG30091	0	0.14117	1.58367	3.55845	4.31951	5.25308	5.13859	5.84356	5.13093	5.12439	4.84878	4.34904	3.91086	6.23265	3.27313	5.29646	1.64732	0.906205	0.195696	0.00694923	0.00158693	0.000251219	0.000314891	7.8926e-05	0.000319685	0.000323841	0.000558315	0.00149736	0.00352797	3.71637e-05	0.0118973	0.000230633	0.179069	0	1.01922	2.83828	2.98242	5.00583	5.4038	6.41232	6.2341	6.51624	6.25208	6.90562	5.30484	5.93831	5.84215	7.85054
FBgn0050098	CG30098	0	0.779423	1.34647	4.99292	6.63014	6.79649	5.24813	5.46257	4.71893	3.68937	3.29671	2.35271	0.293866	4.27005	2.55101	3.17648	1.36563	0.629448	0.407272	0.00516445	0.00047426	0.000371378	0.0035793	0.00262403	0.00762248	0.03106	0.05134	0.154675	0.855282	0.0142478	0.124425	0.0596045	0.400747	3.7738	4.20602	5.62024	5.98021	9.79473	11.6995	11.6776	10.8326	10.4295	9.41583	8.49598	8.91151	6.80586	3.78772	10.4063
FBgn0050151	CG30151	0	0.700053	1.02679	0.438211	0.89228	0.563929	0.482099	0.921386	0.716701	0.829426	0.670559	0.633134	0.279494	0.598127	0.396874	0.529941	0.243887	0.00104658	1.69033e-05	0.0263931	9.02308e-05	0.00583709	0.0157892	6.25413e-05	0.000845998	0.000200291	0.00152456	0.00245173	0.141913	0.00381066	0.0421198	0.00886852	0.197114	9.56503	10.041	10.5829	10.4128	10.167	10.3139	10.0523	10.0523	10.1709	10.0383	10.471	10.2715	10.0489	9.56627	10.0547
FBgn0050160	CG30160	0	2.38384	2.61082	1.55313	1.48546	1.46203	0.701154	0.890203	1.43537	1.58529	0.654284	1.10827	1.20971	1.42046	1.82157	1.51555	1.63634	5.76757e-06	1.65737e-06	0.00074275	0.00111338	0.0012806	0.0877447	0.0337639	0.00150127	0.000612653	0.109456	0.0101719	0.00567822	0.00164077	0.000149322	0.000930053	0.000451274	8.93089	11.6227	12.1357	11.8595	11.4386	11.0018	10.7734	10.1667	10.1659	10.6355	10.7376	9.88083	10.4738	10.4028	10.94
FBgn0050287	CG30287	0	-0.421015	0.608651	3.17463	4.22834	4.13827	4.50795	4.78151	4.50127	3.59992	2.25111	1.98118	1.00738	3.52622	0.845156	0.820389	-0.131406	0.787065	0.696451	0.0521918	0.0123557	0.0140495	0.00825216	0.00552582	0.00833284	0.0297052	0.158777	0.212341	0.519885	0.0328163	0.588691	0.599582	0.932753	3.88114	3.20392	4.42664	3.99609	7.17189	8.92431	9.2776	9.39507	9.6103	9.37418	8.51921	7.41023	5.8743	4.66337	8.89989
FBgn0050339	CG30339	0	0.158943	0.312037	0.172206	0.696744	0.336614	0.3173	0.601028	0.585848	0.784562	0.570137	0.423714	0.812739	0.720011	0.602332	0.677123	0.665088	0.197385	0.0164788	0.164033	1.01776e-05	0.0104846	0.0149711	6.23309e-05	8.35498e-05	2.05981e-06	0.000113289	0.00198622	1.25208e-06	6.62165e-06	6.07853e-05	1.46749e-05	1.83955e-05	8.30305	8.42178	8.68698	8.6238	8.63062	8.92942	8.79169	8.84842	8.88811	8.81848	9.13867	8.89539	8.64771	9.03606	8.99625
FBgn0051041	CG31041	0	2.07784	2.81772	2.09978	2.3076	1.92106	1.36603	1.11066	1.23335	1.56097	0.0274896	0.211433	0.0275199	-0.245997	1.25878	0.910883	-0.16977	0.000298892	8.61553e-06	0.000268396	9.73195e-05	0.000645606	0.00945839	0.0301557	0.0174424	0.00374418	0.954512	0.661625	0.954462	0.610905	0.0155341	0.0700445	0.725039	4.77678	6.20759	7.24523	6.48526	6.72524	5.93737	6.10741	5.68563	5.7363	5.69236	6.25466	4.79474	5.11723	4.50958	4.93447
FBgn0051053	nenya	0	-0.822449	-0.086048	-0.69483	-1.74489	-0.74216	-1.2201	-0.471177	-0.384065	-0.917053	0.206996	0.295182	0.201236	-0.0105039	0.0531291	0.315764	0.447416	0.0816252	0.849797	0.137024	0.000908747	0.113598	0.0131779	0.306015	0.401983	0.0542794	0.649417	0.517968	0.6585	0.981548	0.906891	0.489546	0.330424	4.32317	3.62001	3.84083	3.35108	3.63392	2.15206	3.34016	3.10735	3.81529	3.47792	4.14939	4.61738	4.64102	4.33743	4.08127
FBgn0030148	CG3106	0	-0.675827	-0.59527	-1.90508	-1.39954	-0.50454	0.399651	0.860539	0.468382	0.0134287	0.405889	0.29598	0.743576	0.668586	1.03341	1.08073	1.02896	0.180297	0.235592	0.000860502	0.00935805	0.312347	0.421321	0.0923428	0.347437	0.978265	0.41423	0.550008	0.142286	0.184802	0.0464298	0.0381249	0.0472895	7.48824	6.52963	7.12322	5.89909	5.95934	5.59585	7.49586	8.28277	8.536	7.99657	7.80553	8.33125	7.83906	8.20146	8.38022
FBgn0051075	CG31075	0	-0.0458737	-0.0171206	-0.137447	-0.0318448	-0.196559	-0.206274	0.279309	0.17148	0.154645	0.158821	-0.0861271	0.299277	0.692211	0.53467	0.509848	0.534059	0.791318	0.921275	0.431141	0.854197	0.264096	0.241955	0.118159	0.328109	0.376746	0.364255	0.620129	0.0955316	0.000630717	0.00532553	0.00739248	0.00536892	10.6009	10.7168	10.604	10.5934	10.752	10.6548	10.7181	10.6701	11.1519	10.9958	10.9895	11.0521	10.5871	10.8369	11.286
FBgn0051087	CG31087	0	0.859693	0.809597	0.660445	0.713776	1.10114	0.676635	1.02125	1.33331	1.4034	0.922449	1.57124	1.64692	1.69686	2.38933	1.87938	1.23001	0.0554137	0.0698212	0.133809	0.106771	0.0169246	0.125053	0.0253546	0.00498325	0.00341016	0.0411556	0.00135936	0.00089503	0.000678979	1.55914e-05	0.000247475	0.00865014	7.28824	7.87723	8.30737	8.32573	8.22807	8.26881	8.23935	7.83057	8.54379	8.86891	8.42043	8.24227	9.01232	8.44365	8.82948
FBgn0051089	CG31089	0	-0.381048	-0.916601	-0.66513	-0.231353	-0.894638	0.21208	0.366816	0.252536	1.74577	1.42663	1.72356	1.65455	1.88072	1.45716	2.22005	2.82795	0.556864	0.166085	0.309395	0.720572	0.175982	0.742925	0.571568	0.696297	0.0126871	0.0368237	0.0136943	0.0173295	0.00793021	0.0333665	0.00235421	0.000254681	3.7738	3.49419	3.49221	3.17849	4.44315	3.88543	3.01773	4.97599	4.40045	4.01906	6.75719	5.79656	5.22381	5.34743	5.67403
FBgn0051091	CG31091	0	1.33145	-0.292557	-0.39901	0.840874	0.000452566	0.654056	1.46865	1.72948	3.11288	2.2989	2.41767	2.70939	2.55219	2.74034	2.54979	3.87735	0.106474	0.714224	0.617989	0.298431	0.999547	0.416123	0.0769795	0.0400721	0.000786511	0.00849054	0.00604773	0.002591	0.0041	0.00236599	0.00412878	8.20497e-05	3.06963	5.20707	3.61802	4.09653	4.51037	4.83577	4.92646	5.68563	5.6808	5.37739	7.78377	7.0279	6.54312	6.07929	6.72334
FBgn0051102	CG31102	0	-0.135062	0.160865	-0.048563	0.140484	-0.0329518	0.0433001	0.321211	0.456485	0.46097	0.289068	0.255541	0.435479	0.488464	0.459401	0.398353	0.469771	0.299154	0.21881	0.705567	0.280704	0.797476	0.736119	0.019697	0.00177677	0.00163644	0.0336166	0.057343	0.00260885	0.000986789	0.00168423	0.0051085	0.00139215	8.85392	8.57337	8.87199	9.02204	8.78791	8.68871	8.77509	8.89822	9.09068	9.27335	9.32723	9.12567	9.05384	9.20529	9.17724
FBgn0051104	CG31104	0	0.735207	0.685404	0.930315	0.975155	0.80708	0.176193	0.551922	0.708239	1.35508	1.703	1.70924	1.72245	1.38896	1.56884	2.31597	1.33424	0.00544134	0.00875413	0.000803383	0.000515107	0.00270796	0.46389	0.0298096	0.00704612	1.27587e-05	5.48806e-07	5.20083e-07	4.64221e-07	9.27972e-06	1.78568e-06	4.30602e-09	1.55369e-05	9.59293	10.1283	10.3669	10.3882	10.49	10.4302	10.4621	9.99959	10.3361	10.3537	10.7944	11.2546	11.4089	11.048	10.5772
FBgn0051106	CG31106	0	0.0510771	0.529853	0.197212	0.0567474	-0.179899	-0.0452875	0.766841	1.03564	1.07567	0.185578	-0.978148	0.401741	0.494486	1.37327	-0.340725	0.615242	0.813825	0.0223743	0.367851	0.793634	0.410586	0.834579	0.00186153	9.96701e-05	6.47818e-05	0.396227	0.000185842	0.0751988	0.0316696	2.93571e-06	0.127105	0.00937398	9.70126	9.7088	10.1353	10.4933	10.4711	9.7916	9.72412	10.0419	10.5545	10.8679	10.8511	10.0167	8.79903	10.0695	10.2221
FBgn0051157	CG31157	0	-0.299885	-0.96823	-1.33958	-0.808599	-0.898801	-0.714175	-0.200799	-0.265844	0.0275988	0.0698822	0.176083	0.275237	-0.205577	-0.0777418	0.361305	0.15165	0.216421	0.000529586	1.39942e-05	0.00257947	0.00105673	0.00646658	0.402845	0.271209	0.907657	0.769191	0.46229	0.255152	0.391948	0.74416	0.139749	0.525947	10.4499	10.7864	9.53382	9.55514	9.33864	9.57577	9.82112	9.99152	10.4913	10.4237	10.5855	10.8343	11.0828	11.0305	10.509
FBgn0051189	CG31189	0	-0.0567206	-0.12355	-0.553983	-0.257018	-0.429924	-1.05279	-0.69372	-0.829917	-0.893628	-0.773444	-0.138412	0.162158	-0.255775	-0.843424	0.10849	0.137775	0.755787	0.500074	0.00590952	0.168491	0.0268032	1.00103e-05	0.000983378	0.000167814	7.39458e-05	0.000348901	0.450616	0.378069	0.170463	0.000140957	0.553213	0.452673	7.48824	7.43885	7.17532	7.04613	7.08635	7.12563	7.00877	6.53006	6.66667	6.47405	6.59171	6.69688	7.33593	7.54501	7.11537
FBgn0051205	CG31205	0	0.0308839	-0.38469	-1.06004	-0.589577	-0.778686	-0.94771	-0.684959	-0.967685	-1.00532	-0.975416	-0.619191	0.0741524	-0.32182	-0.895047	-0.205531	-0.111191	0.876731	0.0644494	2.80318e-05	0.00708548	0.000769686	0.000103705	0.00233651	8.20204e-05	5.28293e-05	7.49163e-05	0.00503807	0.709977	0.117231	0.000193101	0.308226	0.577922	10.8737	11.0445	10.4197	10.0046	10.0133	10.342	9.9642	9.88803	9.93335	9.82766	9.83812	9.75604	10.1582	10.9874	10.2694
FBgn0051259	CG31259	0	0.902481	0.926145	0.971381	0.4096	0.961445	0.976356	1.19184	0.746854	0.305803	0.941424	1.46953	1.50356	1.36769	0.613284	0.933038	0.564015	0.0228408	0.0198963	0.0152331	0.276366	0.016159	0.0147886	0.00395238	0.0547207	0.41331	0.0181884	0.00067904	0.000546325	0.00130056	0.109384	0.0191079	0.138998	4.16222	4.8442	5.24451	4.58558	5.18111	4.74603	5.60479	5.45454	5.76327	5.31749	4.45497	5.45318	6.22163	5.84215	5.67403
FBgn0051272	CG31272	0	1.27004	1.06884	0.410236	0.393634	0.474117	0.329277	0.396799	0.553697	0.377222	0.329925	0.605299	0.593833	0.388579	0.872959	0.916859	0.538362	3.14294e-06	2.93386e-05	0.0524331	0.0617944	0.0271922	0.113506	0.0599024	0.0114741	0.072483	0.112841	0.00642722	0.00731864	0.0649267	0.000283917	0.000169788	0.0135935	8.53852	9.57924	9.57319	9.54184	9.10307	8.7848	8.91805	8.98753	9.19588	9.13273	8.8991	8.83919	9.19154	8.95645	8.85097
FBgn0051274	CG31274	0	1.26223	1.2345	0.715964	1.48973	0.998778	0.672668	0.23662	0.787147	1.33316	1.28547	1.11545	1.00463	0.96896	1.10633	0.880081	0.410526	0.00252334	0.0030058	0.0643696	0.000592373	0.0128727	0.0807687	0.525	0.0437651	0.00160927	0.00217823	0.00632071	0.0124277	0.0153842	0.00668691	0.0258959	0.274948	4.32317	4.8442	4.98907	4.19044	4.57461	5.51665	5.10712	4.45611	3.81529	5.08581	5.10816	5.4175	4.69143	5.20438	4.70202
FBgn0051288	CG31288	0	-0.159579	-0.0755301	1.10608	0.89954	0.874085	0.369726	0.742432	0.342028	0.928581	0.989539	0.770647	0.671565	0.618636	0.555892	1.11974	0.39967	0.536349	0.768929	0.000302342	0.00202316	0.00255236	0.160431	0.00832927	0.192556	0.0015506	0.000885171	0.00648633	0.0154367	0.024164	0.0403976	0.000266611	0.130753	10.814	10.3201	10.78	11.0216	11.5472	11.1409	11.5086	10.9217	11.554	10.7225	11.2679	11.5827	11.4742	10.8748	10.9796
FBgn0051300	CG31300	0	-0.0178752	-0.0941304	0.0734444	0.150106	0.0735239	-0.304166	-0.00486369	-0.107774	0.405964	0.361106	0.933616	0.976883	0.729037	0.372656	1.26676	0.672141	0.92275	0.610742	0.690876	0.419305	0.690559	0.110295	0.978948	0.560435	0.0373448	0.0611701	5.10808e-05	2.97289e-05	0.000694814	0.0539935	9.33832e-07	0.00144146	9.21616	9.10152	9.30743	9.37438	9.37967	9.09533	9.44648	9.10196	9.25883	9.11525	9.64344	9.57152	10.1593	9.98266	9.74808
FBgn0051321	CG31321	0	-0.228871	-0.714765	-1.00147	-0.91666	-1.12321	-1.22832	-1.07793	-1.26467	-2.01952	-1.57768	-0.375407	-0.019716	-0.506003	-1.47571	-0.279095	-0.19575	0.371485	0.0097825	0.000702524	0.00154901	0.000225506	8.51496e-05	0.000343934	6.09714e-05	1.02204e-07	3.74794e-06	0.149342	0.938009	0.0568396	9.11952e-06	0.278129	0.443416	7.87338	7.81938	6.95459	6.94198	7.1925	6.76347	6.6639	6.87251	6.57831	6.60508	6.10475	6.50622	7.64812	8.07695	7.41372
FBgn0051324	CG31324	0	0.150511	0.0855894	0.466729	0.328395	0.81728	0.936393	1.09954	0.729795	0.731331	0.331066	0.153563	-0.0872641	0.548509	0.776421	0.0691341	-0.0192984	0.557472	0.737951	0.0791395	0.207815	0.00410678	0.00137866	0.000304236	0.00899652	0.00887512	0.204286	0.549582	0.733032	0.0418666	0.00593774	0.786869	0.939786	8.47568	8.36	8.27431	8.56803	8.48363	8.24444	9.24662	9.19631	9.41367	8.99852	9.00634	8.5612	8.51057	8.09057	8.74784
FBgn0043799	CG31381	0	0.617586	0.842296	0.614774	0.877791	0.644088	1.0592	0.742354	0.770444	0.857085	0.736786	0.765035	0.564792	0.823065	0.688493	0.637538	0.717004	0.00663705	0.000518607	0.00684666	0.000345232	0.00494372	4.40553e-05	0.00162855	0.00118155	0.000437708	0.00173527	0.00125696	0.0118269	0.000646587	0.00300203	0.00531833	0.00217332	5.88528	6.05998	6.39314	6.00626	6.28144	6.45905	6.35985	6.8369	6.38348	6.44636	6.27039	6.24636	6.16924	6.13294	6.18333
FBgn0051445	CG31445	0	0.0819732	-0.0435767	-0.171489	-0.488981	-0.308813	-0.248089	-0.328732	-0.286969	-0.258349	-0.0592086	0.0712263	-0.0421868	0.0453354	-0.0379465	0.198625	0.25916	0.386875	0.643258	0.0790479	3.64564e-05	0.00331764	0.0144778	0.00201925	0.00568423	0.0113528	0.530105	0.451088	0.653826	0.629996	0.686525	0.0445498	0.0111353	10.5781	10.7141	10.5319	9.99323	10.4837	10.0253	10.4147	10.4021	10.2742	10.3527	10.4322	10.6903	10.6727	10.476	10.6048
FBgn0051463	CG31463	0	0.669076	0.982255	-0.070006	1.09714	0.64995	1.14822	1.59608	1.64916	1.34754	0.557785	1.54479	1.74732	2.11458	1.85477	1.77439	2.41295	0.229844	0.0840225	0.898184	0.0557584	0.242961	0.0461874	0.007834	0.00627916	0.0214809	0.314138	0.00968484	0.0041536	0.000858876	0.00262921	0.0037032	0.000236229	4.39737	5.32263	6.10158	6.00626	5.51157	6.84138	5.74779	6.90726	6.96267	6.9089	6.83331	5.71072	6.79438	6.71104	7.77012
FBgn0051548	CG31548	0	-0.0812824	-0.178079	-0.374742	-0.0770974	-0.505499	-0.194403	0.0302952	0.029492	-0.0032076	0.000622381	0.0968123	0.158013	0.216392	0.231161	0.309528	0.226654	0.469606	0.121986	0.00285083	0.492496	0.000179696	0.0931745	0.786336	0.791859	0.977082	0.995553	0.39039	0.16731	0.0637778	0.0489729	0.0108849	0.0531242	9.88497	9.81458	9.57707	9.61775	9.53505	9.83033	9.37556	9.84685	9.86028	9.81282	9.88231	9.85439	9.97067	9.90768	10.0267
FBgn0051636	CG31636	0	0.0749792	0.119147	-0.0166313	0.396348	-0.0791167	0.699021	1.02502	0.939206	0.65201	0.64148	0.80974	1.30883	1.17206	0.867703	1.25871	1.38404	0.807125	0.698385	0.956782	0.205787	0.796726	0.0319161	0.00296028	0.00565731	0.0438495	0.0470266	0.014653	0.000333899	0.000959063	0.00961323	0.00049149	0.000187195	6.3071	6.75208	6.73612	6.90091	6.62263	7.11671	6.49575	7.76892	7.62321	7.75268	7.45249	7.43721	7.02805	7.66824	7.96005
FBgn0051674	CG31674	0	-0.0966728	-0.0828309	-0.0676696	0.289821	-0.158929	-0.102958	0.374493	0.451201	0.395268	0.502301	0.520006	0.703952	0.804124	0.619064	0.689697	0.698627	0.633926	0.683026	0.738507	0.162614	0.435932	0.612172	0.0757044	0.0353426	0.0619543	0.0206623	0.0170775	0.00214509	0.000667059	0.00568464	0.00252998	0.00228162	7.80686	7.76593	7.78405	8.18453	7.76732	7.84591	7.71363	7.66445	8.21308	8.11565	7.93457	8.34556	8.22427	8.11077	8.30438
FBgn0263355	CG31688	0	-0.0943969	-0.0891578	-0.138669	-0.154572	-0.117628	-0.155648	-0.0145666	0.137161	-0.0474962	0.0201019	0.0785257	0.334912	0.342034	0.390262	0.343751	0.340174	0.536517	0.559159	0.366556	0.315376	0.442396	0.312106	0.923652	0.371684	0.754943	0.894797	0.606597	0.0372587	0.0337933	0.0171194	0.0330035	0.0346688	10.2404	10.1216	10.1061	10.3028	10.1354	9.72856	10.1801	10.1963	10.3191	10.3986	10.2398	10.2914	10.2681	10.4055	10.3733
FBgn0086909	CG31751	0	0.111208	-0.0126821	-0.0838565	0.008395	-0.0600539	-0.131563	0.201801	0.393168	0.592701	0.517587	0.363425	0.350276	0.424922	0.614588	0.729467	0.508258	0.388376	0.920904	0.513711	0.94759	0.639117	0.309318	0.125256	0.00542482	0.000137471	0.000551431	0.00922345	0.011623	0.00304943	9.19983e-05	1.16572e-05	0.000655581	9.94805	10.0452	9.99309	10.0878	10.0334	9.78879	9.89367	9.91104	10.1971	10.2859	10.4988	10.4945	10.3508	10.1301	10.3009
FBgn0028537	CG31775	0	-0.17166	-0.112951	1.09647	1.85672	3.18776	3.79034	2.78651	2.38118	2.4891	0.359306	0.057892	-0.433004	0.412716	-0.148333	-0.684506	-0.603303	0.810036	0.874272	0.13542	0.015886	0.000207044	2.89509e-05	0.000783035	0.00298246	0.00209337	0.615739	0.935346	0.545863	0.564672	0.835423	0.343	0.402098	6.5703	5.79238	6.28348	6.30807	7.38392	7.97497	9.39308	9.17745	8.34391	8.66473	7.22109	5.65052	5.61182	5.80957	7.05494
FBgn0051778	CG31778	0	-0.0599485	-0.385251	-1.24176	-0.922476	-1.39577	-0.941918	-0.585603	-0.264798	-0.149099	0.405949	0.335211	0.127465	0.36055	0.156494	0.396972	0.295155	0.824629	0.164537	0.000153963	0.00250224	4.07915e-05	0.00211411	0.0402769	0.333174	0.582761	0.144065	0.223783	0.63826	0.191984	0.564359	0.152671	0.282092	8.91203	8.54984	8.15483	7.54985	7.8475	7.92983	7.46307	7.65767	8.13263	8.60336	8.99927	9.08644	9.43469	8.9786	9.03431
FBgn0260479	CG31904	0	0.181667	-0.0361537	-0.604516	-0.571926	-0.810032	-0.959079	-0.542796	-0.292119	-0.323824	-0.300285	-0.263419	-0.0295396	0.0925278	-0.0920061	-0.0677947	0.217219	0.593323	0.915067	0.0859989	0.103	0.0251677	0.00956702	0.120555	0.393195	0.344899	0.380349	0.440542	0.930558	0.785063	0.786243	0.841548	0.52377	7.23864	8.0324	7.45367	7.42018	7.36588	7.0896	7.19003	7.13935	7.50035	7.56583	7.65185	7.87887	7.60932	7.88702	8.12787
FBgn0031360	CG31937	0	-0.110201	-0.228145	-0.552042	-0.319732	-0.813296	-0.652287	-0.342101	-0.378752	-0.450941	-0.264238	-0.0128777	0.168277	0.0426338	-0.10748	0.174695	0.245929	0.349821	0.0613897	0.000109988	0.0116155	7.5e-07	1.51376e-05	0.00753504	0.00365546	0.000852807	0.0326461	0.912039	0.159307	0.714998	0.361586	0.144752	0.0451828	11.1628	11.0403	10.8377	10.7442	10.7097	10.6679	10.3855	10.6001	10.7072	10.6955	10.6798	10.9442	11.1853	11.1964	11.0951
FBgn0052115	CG32115	0	0.109751	0.222193	-0.0815586	0.16065	0.134637	-0.0344867	0.233291	0.47838	0.559633	0.264534	0.333847	0.908093	0.603855	0.755902	0.892418	0.726849	0.545514	0.227522	0.652603	0.378748	0.459401	0.848723	0.205979	0.0143768	0.00520351	0.15386	0.0761008	5.60778e-05	0.00295036	0.000405392	6.86033e-05	0.000593229	6.52136	6.18741	6.63557	6.26555	6.51216	6.37173	6.52782	6.17828	6.54761	6.73667	7.01239	6.63608	6.69906	7.1093	6.84255
FBgn0052191	CG32191	0	-0.212669	-0.800446	-1.22208	-0.642588	-0.817057	-0.38851	0.102391	0.146297	0.00682014	0.24311	0.431584	0.0106107	0.106411	0.0597826	0.521024	0.124552	0.302359	0.000728744	6.02276e-06	0.00450647	0.0006006	0.0673794	0.61583	0.474881	0.973252	0.240297	0.0441014	0.958398	0.602134	0.769074	0.0173585	0.542236	8.14511	8.09875	7.34868	7.20081	6.93552	7.36299	7.47956	7.73063	8.10654	8.3616	8.26811	8.68641	8.92022	8.29858	8.35036
FBgn0052198	CG32198	0	-1.25667	-0.664947	-1.36056	-0.428022	-0.935932	-0.800319	-0.682336	-0.707152	-0.708461	0.18381	-0.0507877	0.0915983	-0.631525	0.0677383	0.134588	-1.53426	0.00540257	0.114458	0.00299451	0.30071	0.030829	0.0608495	0.105847	0.0945211	0.0939538	0.653133	0.900942	0.822453	0.132674	0.868166	0.741808	0.0011007	5.83277	4.73718	4.67845	5.19637	4.29849	4.59999	4.82688	5.14081	4.81559	4.80967	4.39881	5.87758	5.32305	5.39212	5.03801
FBgn0052284	CG32284	0	-0.593409	0.208709	0.525026	0.594123	1.6785	1.56249	0.863139	1.25268	0.930295	-0.549342	1.08454	-0.486878	0.701108	0.470872	-0.0295369	-0.76415	0.197838	0.644506	0.252425	0.197321	0.00120995	0.00221673	0.066938	0.010769	0.0497745	0.231839	0.0244067	0.287437	0.131229	0.303134	0.947797	0.101748	6.36372	5.68129	6.33935	7.54097	6.98363	6.78616	7.37767	8.21504	6.84136	7.85102	7.07644	5.00167	7.16811	5.04556	6.29206
FBgn0052302	CG32302	0	2.12546	3.2392	4.7788	2.59936	7.0691	1.72401	1.97449	4.78354	1.63579	0.96606	4.88683	2.76053	5.21141	2.25898	0.227496	1.67183	0.101037	0.0164029	0.000963765	0.0483837	1.35126e-05	0.178496	0.125947	0.000955183	0.200748	0.443745	0.00078577	0.037155	0.000425265	0.0826468	0.855866	0.191407	1.0402	2.84015	3.73372	5.10287	8.08655	2.81313	8.36003	3.10735	3.59279	5.04946	2.12073	2.89171	6.63612	1.83275	6.54149
FBgn0043783	CG32444	0	0.0188257	-0.244044	-0.853593	-0.596009	-1.53141	-1.47258	-1.03366	-1.15936	-1.0919	-0.990465	-0.416377	-0.0034328	0.0499268	-0.128492	0.215274	0.296165	0.936088	0.305049	0.00147771	0.0182383	1.9588e-06	3.36726e-06	0.000240795	6.85475e-05	0.000134234	0.000372003	0.0876157	0.988333	0.831673	0.585563	0.364188	0.216063	14.0224	14.1681	13.645	13.3831	13.2899	13.5027	12.5784	12.5272	12.7599	12.7724	12.7824	12.96	13.5433	13.7899	13.926
FBgn0052512	CG32512	0	0.111555	-0.0253822	-0.374142	-1.18516	-0.509632	-0.494813	-0.0627023	-0.0775051	-0.327789	-0.547542	-0.267495	-0.162422	-0.389749	-0.211845	-0.542195	0.0551384	0.640978	0.915278	0.127947	6.40132e-05	0.0428093	0.0485859	0.792851	0.745592	0.179405	0.030765	0.269624	0.498481	0.113666	0.379245	0.0322503	0.817332	10.3623	10.4986	10.2393	9.88505	10.2245	8.71851	9.73961	9.91958	10.403	10.3321	10.0085	10.0032	10.1727	10.2594	10.0852
FBgn0052549	CG32549	0	0.0895981	0.0635492	-0.184015	-0.247196	-0.179712	-0.206598	-0.08295	-0.00168674	-0.0702717	-0.0900243	-0.066454	0.209498	0.30501	0.321029	0.0623672	0.351085	0.539026	0.662303	0.213935	0.100057	0.224429	0.165003	0.569291	0.990729	0.629326	0.537116	0.647962	0.159433	0.0459884	0.0366481	0.668177	0.0236598	11.551	11.6757	11.6068	11.4841	11.4316	11.1204	11.3629	11.4461	11.4216	11.5595	11.5273	11.6131	11.4483	11.7677	11.8181
FBgn0052669	CG32669	0	-0.221918	-0.219311	0.2272	0.629255	0.697213	0.773557	1.05612	1.11343	0.782253	0.502274	0.168471	0.294627	0.497243	0.697043	0.30217	0.0180178	0.162447	0.167199	0.153153	0.000540287	0.000191528	6.0412e-05	1.05035e-06	4.8661e-07	5.30333e-05	0.00371978	0.283935	0.0684866	0.00401081	0.000192023	0.0622418	0.907433	8.13971	8.05485	8.01887	8.04695	8.27715	8.47491	9.01738	8.97939	9.23735	9.18604	8.84496	8.72341	8.3629	8.44365	8.62851
FBgn0052695	CG32695	0	0.0779368	0.0652952	-0.0550404	0.388498	0.0794689	0.0574132	0.340748	0.231102	0.328525	0.401158	0.528054	0.394188	0.621739	0.421622	0.544545	0.449513	0.520605	0.58985	0.649196	0.00392143	0.512529	0.63523	0.00969801	0.066729	0.0121689	0.00307249	0.000256986	0.00351476	4.18069e-05	0.00206613	0.000186164	0.00119876	9.34831	9.29552	9.26718	9.38683	9.20044	9.5244	9.32171	9.28266	9.48831	9.39606	9.53037	9.63309	9.6946	9.504	9.70939
FBgn0052750	CG32750	0	0.123294	-0.0774516	0.182714	0.725696	0.758851	0.622111	1.29768	1.60842	1.19754	0.549275	0.341891	0.966578	1.03298	1.72611	0.539832	0.720423	0.692641	0.803666	0.55896	0.0285148	0.0227123	0.05658	0.000419343	4.03952e-05	0.000898206	0.0891594	0.279291	0.00510643	0.00311448	1.70061e-05	0.0944004	0.0295556	5.03101	4.94383	5.28301	5.15038	5.13925	5.74229	5.7203	6.19713	6.48418	6.70195	6.05111	5.79656	5.29072	6.3524	6.48763
FBgn0052751	CG32751	0	-0.178308	-0.403918	0.610829	0.662239	1.15871	1.54701	2.09117	2.30505	2.35855	1.88869	0.294828	0.505927	0.687363	1.92126	0.767267	0.049872	0.708873	0.401085	0.209243	0.17488	0.0230611	0.00369244	0.000250395	8.72373e-05	6.71503e-05	0.000684193	0.538244	0.295336	0.159817	0.000581965	0.118805	0.916692	4.83133	4.42871	4.12139	4.77936	4.69509	4.92026	5.97412	6.43799	6.7089	7.24258	6.33167	6.28647	5.04153	5.67134	5.64152
FBgn0031518	CG3277	0	0.166807	0.124105	0.139339	-0.282309	0.343783	0.315638	0.714947	0.754052	0.962374	0.39947	0.263759	0.938107	0.900286	1.2879	0.627336	0.705287	0.517621	0.629432	0.588273	0.278175	0.189746	0.227035	0.0105042	0.00744157	0.00112178	0.130393	0.310071	0.00140261	0.00198484	5.64357e-05	0.0222913	0.0114292	6.26808	6.66717	6.51135	6.52185	6.60736	5.93737	6.87805	6.87251	7.36604	7.31329	7.31512	6.89151	6.66163	7.13583	7.01742
FBgn0034710	Alp7	0	-0.0255933	-0.451147	0.422037	0.466731	0.338961	0.404143	0.503882	0.282234	0.179832	1.28519	0.668599	-0.806596	-0.368683	-0.274659	-0.594496	-0.914103	0.940806	0.199937	0.229326	0.185466	0.33119	0.248971	0.154327	0.416756	0.603058	0.00118648	0.0635251	0.0279601	0.291588	0.429169	0.0960258	0.0142118	4.66105	3.84285	4.12139	3.88813	4.85881	4.65033	4.97379	4.63262	5.29373	4.41168	4.99907	6.05061	4.91998	3.49167	4.08127
FBgn0052984	CG32984	0	-0.464224	-0.959471	-1.45194	-0.826238	-1.15545	-1.27954	-1.28929	-1.19492	-1.06545	-0.574318	0.0928689	-0.499744	-0.940385	-1.13802	-0.0791788	-0.596146	0.0762069	0.000964625	1.01039e-05	0.00335201	0.000152734	4.82466e-05	4.41053e-05	0.000105657	0.000355532	0.0314609	0.712285	0.057773	0.00115426	0.000179815	0.753086	0.026176	7.46255	6.71025	6.22536	6.50367	5.75276	6.07273	6.10741	6.03898	5.93914	5.61982	6.23875	6.82497	7.71664	6.54283	6.09004
FBgn0053127	CG33127	0	-0.114935	0.036537	-0.185203	0.423517	0.0118006	0.0790461	0.308992	0.150092	0.176681	0.202666	0.819594	0.862738	0.466184	0.385892	0.94564	0.964536	0.561489	0.852999	0.352724	0.0417305	0.95226	0.688987	0.128099	0.449671	0.374852	0.310215	0.000429686	0.000256034	0.0265247	0.0613284	9.52199e-05	7.61212e-05	9.67726	9.60038	9.94287	10.0678	9.65503	10.2562	9.78177	10.1726	10.1684	9.92369	10.1212	10.0737	10.4657	10.317	10.2773
FBgn0053301	CG33301	0	2.32583	2.89502	3.14166	2.04992	2.31572	1.08518	0.816984	1.43813	2.33733	1.55623	1.58499	1.96065	1.30982	2.33955	2.09963	1.45362	0.000197515	1.5518e-05	5.35706e-06	0.000695652	0.000206804	0.0467106	0.126164	0.0108266	0.000187449	0.00646201	0.00569049	0.00104566	0.0187172	0.000185565	0.000554306	0.010124	6.66347	8.85189	9.95485	9.66145	10.0949	8.589	8.92709	7.88389	8.19834	8.23377	8.39912	8.23203	8.14511	8.45949	7.6689
FBgn0053306	CG33306	0	-0.0783728	0.279726	-0.103468	1.05718	0.390682	1.03635	1.85932	1.6659	1.732	1.1835	1.30136	1.64044	2.08609	1.84413	2.0347	1.97042	0.831114	0.449589	0.778371	0.00856574	0.294237	0.00973614	5.13974e-05	0.000176055	0.00011534	0.00389179	0.00183842	0.000207306	1.25275e-05	5.6572e-05	1.71886e-05	2.56113e-05	7.29796	7.43028	8.41962	7.9496	7.87327	8.98442	8.49186	9.58234	9.68977	9.33695	9.62978	9.11457	8.92286	9.31382	10.1092
FBgn0053337	CG33337	0	3.98458	4.6615	2.79892	0.905555	5.04378	1.82117	2.56707	3.5509	3.10099	0.30696	4.58165	2.63943	4.10308	1.94347	2.9189	2.12939	0.00496537	0.00144143	0.0383605	0.481468	0.000710813	0.164603	0.055485	0.0107463	0.0232953	0.810362	0.00167	0.0495168	0.00400764	0.139353	0.0315377	0.107181	1.0402	5.84487	4.6195	5.00288	6.22252	1.84136	6.01993	3.93392	4.76311	5.49019	3.66925	3.25731	7.34383	3.78772	5.57422
FBgn0053346	CG33346	0	1.14272	1.24776	1.14721	1.65899	1.36194	0.903719	0.869004	0.935022	1.53805	0.974423	1.00634	1.30178	1.38805	1.58378	1.22937	1.02184	0.00820986	0.00446052	0.00800035	0.000383601	0.00227264	0.0310214	0.0372878	0.0262195	0.000792882	0.021157	0.0177437	0.00324594	0.00194558	0.000602522	0.00496746	0.016279	9.28863	9.96297	10.5887	10.7596	10.1328	10.9693	10.7625	9.97932	10.1506	10.1325	10.4155	9.99871	10.0847	9.89996	10.0988
FBgn0053469	CG33469	0	2.15282	2.18423	1.68694	1.83141	1.30647	1.16561	1.5632	1.72355	2.26844	1.44757	1.63255	0.690638	1.71788	1.99596	1.49237	1.45289	6.68826e-05	5.65505e-05	0.000834092	0.000379908	0.00644547	0.0133784	0.00163312	0.000683414	3.6145e-05	0.00304557	0.0011211	0.123569	0.000704834	0.000155539	0.00239396	0.00295987	3.06963	4.99117	5.49464	5.81313	5.00583	5.11208	3.92579	4.10334	4.46759	4.71999	5.33458	5.09498	4.47831	4.03323	4.76373
FBgn0053470	CG33470	0	1.06412	2.01645	2.51171	2.56672	2.45713	2.50015	2.31565	1.77819	1.67288	1.87643	2.13673	1.23524	2.41463	1.23828	1.96675	1.05311	0.0466761	0.000674402	6.7933e-05	5.28294e-05	8.72644e-05	7.16276e-05	0.000167657	0.00203994	0.00331214	0.00129401	0.000385034	0.0230563	0.000106122	0.0227622	0.000850114	0.0487736	13.5053	14.1925	14.8265	15.1535	15.4308	15.3941	14.8399	15.0916	14.3509	14.4785	14.7124	14.321	14.8549	14.3148	14.9642
FBgn0040609	CG3348	0	-0.0300424	-0.839352	-1.68256	-2.01455	-2.07186	-1.4262	-0.764633	-0.592958	-1.97577	-2.28548	-2.39012	-1.16862	-1.79772	-1.35859	-2.36273	-1.01871	0.950004	0.0912951	0.00197974	0.000384871	0.000290034	0.00685125	0.12175	0.224584	0.000466172	0.000101548	6.1014e-05	0.0226395	0.00112351	0.00943649	6.96917e-05	0.0437	10.496	10.1597	8.91859	8.67749	8.68982	8.30068	8.21	8.95191	10.2045	9.85688	8.59302	8.30219	7.88851	9.72319	8.84027
FBgn0053509	CG33509	0	-0.171053	-0.88231	-2.05084	-1.72333	-2.30538	-1.83765	-1.2647	-0.977605	-1.04517	-0.448565	-0.634389	-0.831788	-0.307112	0.0971641	0.744248	0.115966	0.655145	0.0298464	2.54172e-05	0.000186661	5.67821e-06	9.24569e-05	0.00317092	0.0174518	0.0118035	0.248375	0.10821	0.0393432	0.425212	0.799391	0.0625093	0.761732	7.72278	7.25711	6.69388	5.78331	5.51157	5.9575	6.06433	5.65869	6.27522	6.64217	6.71181	6.91728	7.36727	6.54283	7.35478
FBgn0053510	CG33510	0	0.0604759	-0.771189	-0.890065	-0.521309	-0.0625715	0.542108	1.20315	1.5781	1.2811	1.07616	0.393278	0.475262	0.445084	1.59234	0.963257	0.595512	0.85495	0.0284572	0.0130275	0.126097	0.849987	0.11251	0.00146974	0.000101075	0.000842113	0.00361386	0.242544	0.161099	0.188061	9.13852e-05	0.00792239	0.0832018	5.56945	5.52921	4.73509	4.58558	4.85881	5.24906	5.74779	6.13984	6.62317	7.23451	6.50127	6.40052	5.76087	5.55822	5.85506
FBgn0053511	CG33511	0	0.951004	0.759617	0.603397	0.849024	0.801899	1.54135	1.97036	2.13662	1.99515	1.6682	0.63053	0.165152	0.693119	2.23189	1.08411	-0.0178642	0.0181478	0.0531416	0.118194	0.0325328	0.0422492	0.000472016	3.22211e-05	1.17317e-05	2.76775e-05	0.00021179	0.103483	0.659784	0.0754152	6.64396e-06	0.00821777	0.961929	6.85997	7.45582	7.80404	7.69309	7.15097	7.1866	7.7817	8.18703	8.63788	8.46183	8.53232	8.48998	7.10443	6.28289	6.559
FBgn0053514	CG33514	0	0.47626	0.563633	0.478252	0.884612	0.494302	0.164481	0.41499	0.661017	1.15627	0.983992	0.984979	0.894883	1.07462	0.980985	1.35867	1.12485	0.0292651	0.011584	0.0286706	0.0003021	0.0242725	0.42695	0.0541281	0.00392795	1.40294e-05	9.67323e-05	9.56511e-05	0.000268419	3.4732e-05	0.000100103	1.60941e-06	1.98455e-05	7.75841	8.40877	8.60957	8.48708	8.53699	8.84548	8.44645	8.39313	8.3214	8.57806	9.14934	8.98039	8.83311	8.4855	8.88608
FBgn0034997	CG3376	0	-0.243778	-0.230685	-0.545765	-0.362356	-0.215555	-0.144462	0.213753	-0.0591833	0.325346	0.820242	1.03234	-0.0141356	0.00826249	0.111983	1.03995	0.449122	0.339377	0.365376	0.0404367	0.161215	0.397044	0.568377	0.400932	0.81459	0.206277	0.00363051	0.000501039	0.955303	0.973864	0.65782	0.000466483	0.0864323	10.1058	10.0784	10.1845	9.69387	10.0687	9.88653	10.405	10.486	10.5963	10.3758	10.8719	11.5762	11.6252	10.008	10.2587
FBgn0053965	CG33965	0	-0.235874	-0.76296	-0.306499	0.301875	0.137552	0.259271	0.983947	1.05289	1.42497	1.51745	1.56549	1.29711	1.07292	1.05228	1.81283	1.18777	0.227145	0.000654798	0.121077	0.126455	0.475863	0.185978	4.36423e-05	1.91329e-05	2.93959e-07	1.12718e-07	6.9369e-08	1.16632e-06	1.50951e-05	1.9272e-05	6.49506e-09	3.97711e-06	6.28772	6.20759	5.3927	6.24381	6.05251	6.79738	6.74798	6.90726	7.34834	7.59765	7.84284	7.89193	7.86674	7.61267	7.61968
FBgn0053966	CG33966	0	-0.294239	-0.757793	-0.0836768	0.640117	0.407818	0.582672	1.00581	0.870031	1.03958	0.804536	0.879039	1.08168	1.42044	1.15151	1.21945	1.16593	0.175809	0.00172822	0.694031	0.00627348	0.0659383	0.0115736	0.000109535	0.0004952	7.55206e-05	0.00102796	0.00044786	4.76465e-05	1.3699e-06	2.23719e-05	1.08422e-05	1.91644e-05	6.61764	6.5135	6.39314	6.78528	6.87304	7.5269	7.34205	7.83057	7.98579	7.78621	7.89959	7.56501	7.75862	7.80675	8.39493
FBgn0054010	Glyat	0	0.206036	0.221503	0.445352	0.725204	0.162121	0.467381	0.590827	0.566721	0.927719	0.591744	0.578352	1.01688	0.325486	0.800365	0.979015	0.782727	0.370755	0.336678	0.0617203	0.00426567	0.479558	0.0508857	0.0161958	0.0204029	0.000527444	0.0160533	0.0182589	0.000209068	0.163521	0.00197552	0.000309559	0.00236896	4.16222	3.94257	4.28207	4.51474	4.37263	4.59999	4.10652	4.39212	4.59315	4.57406	5.03636	4.61738	4.29488	4.58852	4.17511
FBgn0054026	CG34026	0	0.55806	0.522416	0.460124	1.06648	0.284444	0.0622434	0.244602	0.353826	0.402149	0.39197	1.1467	1.36509	1.1125	0.978568	1.49162	1.1821	0.0538705	0.069555	0.106761	0.000858545	0.308903	0.821601	0.379954	0.208802	0.155479	0.165682	0.000431203	6.70002e-05	0.000578345	0.00182149	2.32658e-05	0.000318278	9.42126	9.57536	9.99018	10.1417	9.76235	10.5699	9.90744	9.57875	9.80619	9.64022	9.45665	9.57961	10.4373	10.2789	10.176
FBgn0054040	CG34040	0	0.563511	0.853021	1.09037	0.745825	0.301978	0.0450919	0.854397	0.860288	2.10448	2.00036	2.98672	2.92916	2.46697	2.80888	3.25827	3.25628	0.441446	0.248421	0.144249	0.310997	0.678342	0.950514	0.247684	0.244547	0.00822248	0.0113549	0.000480748	0.000579964	0.00260067	0.0008583	0.000198691	0.000199978	6.93662	7.44736	8.65432	8.546	8.9174	9.13122	7.89668	7.42166	8.51234	8.52277	8.98742	9.5072	10.1514	9.71222	9.45958
FBgn0054054	CG34054	0	1.90599	2.49283	2.09515	1.89596	1.59606	1.74885	1.57041	1.62087	1.43461	1.7956	1.90884	0.657923	2.12989	1.10212	1.80076	0.992059	0.000836854	5.04753e-05	0.000336524	0.000878245	0.00368168	0.00177969	0.00415517	0.00327398	0.00783227	0.00142261	0.00082545	0.190507	0.000284743	0.0344206	0.00138781	0.0544255	6.91152	8.7246	8.93681	9.33637	8.97208	8.64593	7.59757	8.06921	7.37481	7.87718	8.31058	8.20612	8.08511	7.09586	8.90333
FBgn0083970	CG34134	0	-0.494327	-0.906927	-1.44129	-1.23864	-1.77913	-1.95721	-1.84	-1.36537	-0.33559	0.00491852	0.194437	-0.19172	-0.920044	-1.16941	0.319572	0.00875227	0.0303514	0.000368852	1.31379e-06	1.02976e-05	5.55011e-08	1.19729e-08	3.25283e-08	2.80287e-06	0.129284	0.981729	0.370213	0.376804	0.000319227	2.13431e-05	0.14752	0.967494	9.23904	8.81947	8.14963	8.37155	7.79455	8.06122	7.6712	7.5951	7.35722	7.91304	9.16205	9.27271	9.38004	8.6137	8.37034
FBgn0085205	CG34176	0	0.580611	1.03028	0.887416	1.0373	0.812192	0.705085	0.656441	0.898703	0.906657	0.591544	0.760889	0.963625	1.1493	1.34925	1.12686	1.24887	0.0873826	0.00460418	0.0124204	0.00438138	0.0205905	0.0411441	0.0556288	0.0114999	0.0108908	0.0819974	0.0288141	0.00734805	0.00197117	0.000464877	0.00231531	0.000961394	7.2686	7.81281	8.30269	8.64468	8.41072	8.65212	7.9509	8.45316	8.11704	8.3616	8.08004	7.78398	7.99267	7.99962	8.39979
FBgn0085209	CG34180	0	-0.647451	-1.48469	-1.88709	-1.48776	-1.86792	-3.6617	-2.29665	-2.7988	-2.44102	-1.57023	-0.192768	-1.02044	-2.53175	-2.88299	-0.64102	-0.838813	0.137134	0.00200154	0.000211672	0.0019677	0.000235546	2.78935e-08	2.2322e-05	1.62283e-06	1.03206e-05	0.00124347	0.649706	0.0240765	6.40035e-06	1.06463e-06	0.140866	0.0585212	6.45342	5.81887	4.28207	4.89544	4.44315	4.7916	4.54293	3.10735	4.00801	3.36411	3.66925	4.73801	5.97946	5.25365	3.33646
FBgn0085261	CG34232	0	1.23802	1.57773	1.38302	1.6818	1.61777	1.18524	0.917918	1.03782	0.485807	0.0219224	1.08708	1.26874	1.33226	1.05431	1.05979	0.820933	0.000726599	5.71851e-05	0.000244037	2.66644e-05	4.25861e-05	0.00108082	0.00782079	0.00325085	0.133472	0.944431	0.0022543	0.000576568	0.000357403	0.00287684	0.00276198	0.0155962	5.77826	7.13595	7.59808	7.57618	7.17189	7.64333	7.80806	7.38103	7.11701	6.5925	6.13944	6.02713	7.04753	7.37728	7.30375
FBgn0085313	CG34284	0	0.0283796	-0.0814387	-0.353087	0.226149	-0.606126	-0.83432	-0.586805	-0.755738	-0.775435	-0.735773	-0.24614	0.0444236	0.0841895	-0.112212	0.174046	-0.0169776	0.874526	0.651188	0.0604318	0.217063	0.00273648	0.000136591	0.00351617	0.000383361	0.000295786	0.000498745	0.180626	0.804852	0.640285	0.534267	0.338342	0.924722	9.93721	9.96889	9.9171	9.96029	9.69712	10.1087	9.38435	9.22414	9.27999	8.99135	8.88639	9.0693	9.66338	9.52673	9.95239
FBgn0085317	CG34288	0	0.212884	0.549701	0.478653	1.08404	0.84548	0.363644	0.498642	0.679751	1.18877	0.650122	0.714614	1.06718	1.07608	1.21839	1.20423	0.734419	0.360266	0.02528	0.048102	0.000117295	0.00135614	0.125398	0.0402784	0.00723861	4.06861e-05	0.00968883	0.00511679	0.000139281	0.000127199	3.02574e-05	3.48497e-05	0.00419488	6.3071	6.52963	6.8686	6.5398	6.62263	7.30917	7.04246	6.60254	6.78982	6.87813	7.20481	6.85195	6.85091	7.02667	7.26159
FBgn0085360	CG34331	0	-0.0239258	-0.344821	-0.768894	-0.554674	-1.16556	-1.03996	-0.385811	-0.391944	-0.292642	-0.246057	-0.143436	0.2556	0.176907	0.0198409	0.104362	0.187717	0.895247	0.0689783	0.000360647	0.00575281	2.47047e-06	1.13408e-05	0.043934	0.0409944	0.118519	0.18543	0.433419	0.169683	0.335905	0.913047	0.567285	0.30792	9.92785	9.88677	9.28863	9.04107	9.37967	9.42308	8.92107	9.001	9.49033	9.56976	9.69972	9.81893	9.88799	10.0781	10.1488
FBgn0085453	Mthfs	0	0.0400372	-0.172498	-0.465957	-0.123979	-0.663977	-0.577272	-0.259392	-0.33211	-0.470578	0.0907959	0.0776175	0.254228	0.58342	0.428713	0.554722	0.676945	0.863325	0.461233	0.0559356	0.595182	0.00901549	0.0205968	0.271957	0.163544	0.0537547	0.696703	0.738851	0.28133	0.019448	0.0766026	0.025377	0.00794575	9.84077	9.97332	9.46642	9.457	9.50858	9.77326	9.19264	9.3683	9.34615	9.41404	9.27555	9.79653	9.87987	9.96057	10.1901
FBgn0085491	CG34462	0	-0.100709	0.137145	-0.220047	0.109176	-0.405498	-0.170003	-0.128573	0.0874341	-0.238979	-1.01839	-0.376658	0.288863	0.52424	0.0731256	-0.316163	0.0752505	0.711901	0.615549	0.422724	0.688989	0.147112	0.534324	0.637665	0.748392	0.38462	0.00115392	0.176532	0.295408	0.0653355	0.788412	0.253401	0.782427	5.75022	5.79238	5.91806	5.81313	5.66697	5.78798	5.41208	5.99657	5.43461	5.49019	5.44961	4.79474	5.29072	6.07929	6.39316
FBgn0035996	CG3448	0	0.387531	0.40359	0.285287	0.64844	0.722417	0.222598	0.459245	0.34111	1.00879	0.668635	0.411453	0.655364	0.541024	0.81726	0.585688	0.595147	0.120085	0.106353	0.245932	0.0132739	0.00665814	0.362109	0.0686701	0.168367	0.000413694	0.0110171	0.100133	0.0124546	0.0346369	0.00268558	0.0234142	0.0215208	6.70788	6.88335	7.13379	6.82973	6.84727	6.95589	6.93894	6.92997	6.84136	6.78169	7.22109	7.16333	6.77113	6.954	6.99186
FBgn0038463	CG3534	0	-0.178365	-0.600418	-1.00624	-0.936321	-1.06055	-1.01868	-0.554668	-0.527373	-0.667261	-0.679787	-0.300343	0.154511	0.264047	-0.073613	0.208879	0.2644	0.352207	0.00443002	2.92694e-05	6.86395e-05	1.5241e-05	2.51854e-05	0.00770409	0.0106634	0.00194649	0.00166638	0.124407	0.419032	0.173878	0.698396	0.277874	0.173329	10.1746	10.228	9.64145	9.43079	9.38192	9.10438	9.24421	9.24693	9.47817	9.67195	9.60362	9.58364	9.94493	10.4028	10.6268
FBgn0035065	CG3589	0	0.00174744	-0.00830497	-0.0223592	-0.00606492	-0.0274741	0.0327112	0.298466	0.287681	0.464802	0.346592	0.202587	0.301539	0.423055	0.303924	0.400589	0.347597	0.988678	0.946231	0.855973	0.960719	0.823554	0.790694	0.0233985	0.0282095	0.00106553	0.00989339	0.111317	0.0221748	0.00236746	0.0212668	0.00362406	0.00971329	8.32223	8.4044	8.26472	8.28905	8.35694	8.07971	8.3148	8.49565	8.62323	8.62205	8.8104	8.71975	8.6089	8.49578	8.72475
FBgn0031417	CG3597	0	-0.19026	-0.512307	-1.09721	-0.684983	-1.2041	-0.558859	0.0617579	0.211337	-0.434853	-0.398686	-0.294535	0.148295	0.119344	-0.1373	-0.108458	0.0874615	0.402168	0.0320267	7.95472e-05	0.00588394	2.65295e-05	0.0205967	0.783991	0.353073	0.0645356	0.0880085	0.200092	0.512302	0.597258	0.543754	0.630908	0.698135	10.7213	10.5937	10.0261	9.6408	9.78797	10.0025	9.83079	10.3378	11.0247	11.1111	10.3299	10.503	10.5259	10.8787	10.8942
FBgn0029648	CG3603	0	-0.000774875	-0.141139	-0.404495	-0.216779	-0.34345	-0.310392	0.0256357	0.0774103	-0.0474968	0.0220949	-0.0508135	0.213192	0.297695	0.379769	0.326335	0.20614	0.994274	0.200555	0.00113938	0.0555382	0.00428515	0.00863912	0.812455	0.476269	0.660791	0.837941	0.638856	0.0593377	0.0112566	0.00195466	0.00617269	0.0674887	9.04205	8.97181	8.76386	8.80171	8.55303	8.74771	8.78507	8.72073	9.00288	9.11525	8.9167	9.02849	8.89625	9.07428	9.24373
FBgn0031418	CG3609	0	0.218883	0.159552	0.303572	0.16321	-0.584889	-0.764409	-0.183979	-0.145897	0.119114	0.147837	0.556072	0.932236	0.964271	0.889081	1.24881	1.12825	0.388615	0.527895	0.235798	0.518574	0.028844	0.00593414	0.467437	0.56348	0.636713	0.558348	0.0366815	0.00125034	0.000925278	0.00187342	6.4355e-05	0.000197875	12.0619	12.4045	12.3883	12.217	12.6781	12.3931	11.8921	11.5746	12.077	12.0044	12.3953	12.4308	12.5663	12.7102	12.782
FBgn0261444	CG3638	0	-0.0475963	-0.337198	-0.590056	-0.680498	-0.515759	-0.428335	-0.0542967	0.175794	-0.12607	-0.170759	-0.094998	0.250082	0.260651	0.317804	0.131537	0.396321	0.749525	0.0327977	0.000682168	0.00016228	0.00221464	0.00859691	0.715807	0.245845	0.401379	0.259178	0.525572	0.104473	0.0915102	0.042966	0.38165	0.0139159	11.1956	11.2495	10.9048	10.7198	10.9221	10.216	10.8452	10.9224	11.1778	11.5164	11.2762	11.1687	11.1973	11.5	11.4898
FBgn0040349	CG3699	0	0.288995	0.105449	-0.0152571	0.151566	-0.797724	-0.868098	-0.276867	0.0201982	-0.187055	-0.258866	0.0595476	0.790457	0.890354	0.978197	0.800227	0.951651	0.206119	0.638665	0.945684	0.500994	0.00175843	0.000837323	0.22504	0.928138	0.407663	0.255548	0.790489	0.00189787	0.000661768	0.000261523	0.00171278	0.000346122	11.423	11.902	11.5882	11.5832	11.5861	11.8468	10.9301	10.8923	11.2986	11.5481	11.1075	11.3629	11.428	12.0105	12.1839
FBgn0040342	CG3706	0	-0.236252	0.353354	0.449054	0.768214	0.681066	0.730967	1.10287	1.26451	0.736937	0.278237	0.352556	0.883885	0.964825	0.892369	0.630925	0.936236	0.402816	0.215741	0.119891	0.0115715	0.0229209	0.0155462	0.000719659	0.000183638	0.014832	0.326131	0.21674	0.00451737	0.0023036	0.00421148	0.0335279	0.00292534	7.21831	7.02658	7.85604	8.04695	8.27715	8.20288	8.30095	8.84244	8.78331	8.76062	8.24441	7.69737	7.66713	8.47515	8.67743
FBgn0038700	CG3734	0	-0.292328	-0.477998	-0.634772	-0.0578915	-0.11505	-0.00984013	0.362654	0.0319664	-0.307134	-0.00874373	1.07114	0.669093	0.625439	0.308346	1.10195	0.873046	0.131947	0.01834	0.00277203	0.758985	0.54345	0.95836	0.0655208	0.865358	0.114515	0.962996	1.24269e-05	0.00180865	0.00311164	0.113179	8.61338e-06	0.000140279	9.04782	8.61929	8.61336	8.6896	8.42385	8.89851	9.0398	9.22184	9.46386	9.01275	8.71013	9.09494	10.0059	9.44953	9.62876
FBgn0038702	CG3739	0	-1.62278	-1.92677	-2.41196	-1.5906	-1.62403	-0.79607	-0.364717	-1.13664	-0.822871	0.127907	1.43498	-0.477006	-0.68238	-0.470312	1.67076	0.521031	0.000410863	6.52704e-05	3.87436e-06	0.000499912	0.00040775	0.0511066	0.353139	0.00769411	0.0444302	0.742312	0.00128982	0.22813	0.090506	0.234488	0.000306749	0.189567	13.2176	11.5164	11.4836	10.7365	10.5769	11.4502	12.1747	12.7372	12.8416	11.8248	12.5465	13.5333	14.6921	12.0275	12.4058
FBgn0036824	CG3902	0	-0.285433	-0.664479	-0.8662	-0.745635	-0.820806	-0.707301	-0.192114	-0.354152	-0.598983	-0.34537	0.0443444	0.241336	0.133258	-0.181646	0.113189	0.452771	0.134165	0.00165049	0.000125833	0.000585593	0.000224099	0.000956049	0.305897	0.0669936	0.00377662	0.0734779	0.810832	0.201749	0.47454	0.332331	0.54285	0.0223257	11.9959	11.7451	11.1717	11.1491	11.2388	10.9246	11.2586	11.4021	11.7634	11.6514	11.476	11.7888	12.0096	12.092	12.0869
FBgn0037788	CAH7	0	0.0373557	-0.140996	-0.765752	-0.670415	-1.07595	-0.98178	-0.496043	-0.277183	-0.271774	-0.46447	-0.737318	0.277652	0.147313	0.414659	-0.101971	-0.0546056	0.868966	0.535365	0.00267836	0.00709044	0.000105674	0.000281355	0.0382168	0.229349	0.23824	0.0508241	0.00358956	0.228591	0.517424	0.0784086	0.653198	0.809511	10.4532	10.7062	10.4443	10.1664	9.8264	9.69897	9.60893	9.66081	10.0461	10.1095	10.0294	10.1693	10.1356	11.0559	10.7386
FBgn0037801	CG3999	0	0.152269	-0.0829763	-0.365283	0.162393	0.349211	0.22523	1.33099	0.948249	0.835344	0.701328	0.369942	0.575138	1.13201	1.15155	0.896769	1.071	0.602689	0.776144	0.219071	0.578973	0.239263	0.443178	0.000164116	0.00362684	0.00882093	0.0243213	0.213471	0.0595231	0.00082419	0.00070327	0.00545527	0.00135164	7.25868	7.50558	7.33958	7.13147	6.75326	7.30917	7.82105	7.68463	8.60471	8.55878	8.38473	8.44638	7.85573	8.15683	8.66939
FBgn0058198	CG40198	0	-0.354962	-0.296125	-0.491217	-0.555916	-0.721796	-1.02442	-0.711626	-0.560701	-0.345262	-0.24378	-0.417939	-0.338323	-0.520256	-0.527303	0.0582423	-0.0117032	0.0307171	0.0666739	0.00432119	0.00162508	0.000128841	1.57281e-06	0.000150374	0.0015108	0.0350351	0.126018	0.012693	0.0384588	0.00279197	0.00250968	0.706882	0.939663	8.50115	8.27169	8.19071	8.25142	8.32462	8.06122	7.92705	7.72415	7.9154	8.00134	8.22031	8.33125	8.09451	8.07695	7.83625
FBgn0058470	CG40470	0	0.12392	-0.0703261	-0.0594495	-0.0237734	-0.128777	-0.0495638	-0.00975662	0.0143161	0.216455	0.305836	0.267565	0.419017	0.303988	0.231792	0.375627	0.273265	0.455534	0.670451	0.718882	0.885388	0.438322	0.763987	0.952817	0.930818	0.198725	0.0750147	0.115982	0.0181445	0.0766547	0.170017	0.0318951	0.108876	8.18755	8.24752	8.10198	8.18453	8.47524	8.0472	8.1951	8.39722	8.20327	8.29716	8.58675	8.69016	8.67301	8.64174	8.54308
FBgn0038017	CG4115	0	-0.429158	-0.350205	-1.09666	-0.78224	-1.11096	-1.33231	-0.879525	-1.01474	-1.29976	-0.901627	-0.0848042	-0.181737	-0.983926	-1.32712	0.0217824	-0.228076	0.103603	0.179313	0.000304554	0.0055362	0.00026671	3.50365e-05	0.00228031	0.000651906	4.70484e-05	0.00186018	0.739632	0.47854	0.000867996	3.67192e-05	0.931883	0.375552	7.87986	7.75226	7.41085	7.4957	6.97175	6.88408	6.76152	6.63054	6.90329	6.71362	6.59171	7.0279	7.82784	7.64995	6.99186
FBgn0025627	CG4194	0	1.44125	0.713907	0.358132	0.210271	0.512315	0.15013	0.476139	0.569035	0.469309	-0.0741814	0.462965	0.309258	0.126584	0.606671	0.129015	0.739208	0.000103519	0.0268875	0.244843	0.48985	0.101972	0.62095	0.126835	0.0714193	0.132059	0.806519	0.137071	0.313164	0.67644	0.0558957	0.670616	0.0224804	4.39737	5.52921	5.12244	5.15038	4.95847	4.37897	4.87753	4.45611	4.59315	4.89411	4.65999	4.41513	4.78723	4.80232	4.63754
FBgn0259101	CG42249	0	-0.222208	-0.279255	-0.340935	0.0196926	-0.126993	0.0393125	0.441107	0.43295	0.399966	0.608115	0.875764	0.774892	0.43993	0.460783	0.923054	0.777197	0.233933	0.138632	0.0743021	0.914467	0.491107	0.830297	0.0243019	0.026725	0.0389859	0.00312238	9.99196e-05	0.000365224	0.0246383	0.0192743	5.47759e-05	0.000354519	9.62803	9.31193	9.30743	9.27875	9.21814	9.51084	9.62384	9.84087	10.1184	10.0301	10.0131	10.184	10.306	10.1268	9.8315
FBgn0259140	CG42255	0	0.0969357	-0.126283	0.0592025	0.0449886	-0.104231	0.376158	0.987869	0.911564	0.505972	0.509453	1.14599	1.75754	1.91074	1.20906	1.05525	1.63643	0.795903	0.736297	0.874414	0.904386	0.780949	0.32121	0.0146657	0.0228739	0.186414	0.183533	0.00565713	0.000121532	4.68381e-05	0.00383452	0.0098169	0.000260302	6.32622	6.62276	6.14403	5.98021	6.73932	6.61928	6.72049	6.94119	7.26587	7.59134	7.09423	6.86526	7.29577	8.34479	8.29918
FBgn0259164	CG42269	0	-0.071639	0.0418883	-1.08098	-0.952692	-0.884257	-1.672	-0.773957	-0.699443	-1.32623	-0.883893	-0.319139	-0.186705	-0.699229	-1.34931	-0.00662478	0.197637	0.86341	0.919855	0.0160634	0.0311932	0.0438785	0.000600881	0.0743702	0.104356	0.0042348	0.0439571	0.446645	0.6546	0.104456	0.00372399	0.987302	0.635905	7.71554	7.35988	7.53567	7.33022	6.75326	6.43053	6.24879	6.50002	7.0197	6.78169	6.1222	6.82497	7.51452	7.2736	6.85678
FBgn0259229	CG42329	0	-0.0593727	-0.755293	-1.92002	-2.00727	-1.99201	-2.70322	-1.83872	-2.20153	-1.98543	-1.73677	-0.821905	0.151701	-1.30969	-2.20102	-0.682572	0.0190433	0.848272	0.0228438	4.03588e-06	2.1915e-06	2.43675e-06	2.47264e-08	7.19515e-06	5.84769e-07	2.55098e-06	1.50362e-05	0.0142948	0.625841	0.000369248	5.8675e-07	0.0374987	0.951048	7.20804	7.20786	6.07988	5.89909	5.54401	4.83577	5.37731	4.83871	5.25625	5.08581	5.55614	5.76851	6.54312	7.54501	5.93771
FBgn0259237	CG42335	0	1.54051	1.911	0.554567	0.71181	1.34252	0.526898	0.677181	0.893103	0.745172	-0.381646	1.0055	0.816485	1.32922	1.23669	1.30376	1.37195	0.00306676	0.000465419	0.239639	0.135474	0.00820385	0.263098	0.154463	0.0650972	0.119056	0.41409	0.0399287	0.0895343	0.00875484	0.013693	0.00990999	0.00710078	6.93662	8.27647	8.97846	8.5191	7.93575	7.59274	8.16483	7.60924	7.77005	7.90288	7.51326	6.74085	8.02251	7.2126	8.52982
FBgn0259715	CG42369	0	0.00752702	-0.310003	-0.789117	-0.437371	-1.00324	-0.739219	-0.103913	-0.00980457	0.0907339	0.0328681	0.157758	0.442079	0.552389	0.50567	0.349301	0.449304	0.96484	0.0809042	0.000143977	0.0173603	8.08606e-06	0.000286754	0.544698	0.954212	0.596469	0.847428	0.360674	0.016342	0.00377985	0.00709502	0.0514671	0.0148883	11.9019	11.9715	11.368	10.9786	11.2213	11.3289	10.9376	11.1583	11.6033	11.6744	12.0986	11.9916	12.1287	12.331	12.4499
FBgn0034761	CG4250	0	0.264597	0.22849	0.418547	0.705998	0.856483	1.36629	1.56932	1.33304	1.08397	1.33968	1.61204	1.002	1.92318	0.780814	1.70069	0.505282	0.377674	0.445039	0.168958	0.0258448	0.00845708	0.000151101	3.0801e-05	0.000196687	0.00142943	0.000186582	2.21611e-05	0.00273366	2.16838e-06	0.014954	1.12729e-05	0.100329	9.2541	9.38686	9.44324	9.17919	9.66797	10.0746	9.88596	10.3909	10.5879	10.7109	10.4234	10.3458	10.637	10.0026	11.3069
FBgn0260388	CG42514	0	0.0816743	0.00704308	-0.750077	-1.08736	-0.767691	-0.543431	-0.0315352	0.128804	0.042899	0.0603329	0.303559	0.285577	0.108922	0.186175	0.394669	0.612512	0.770713	0.979928	0.0133854	0.000822166	0.0116354	0.063373	0.910322	0.646321	0.878242	0.82946	0.285241	0.313947	0.697762	0.508389	0.168842	0.0384857	8.53852	8.64543	8.36234	8.05945	8.00148	6.91529	7.85936	8.1391	8.49233	8.70619	8.6898	8.70503	8.86365	8.66924	8.65725
FBgn0260763	CG42561	0	1.21852	1.52296	0.653295	0.850465	0.0508572	0.240264	0.195382	0.183881	0.489256	0.105642	0.609292	0.29923	0.0786088	0.703568	0.233723	-0.0636344	0.000616263	5.84879e-05	0.041814	0.0103176	0.86726	0.433206	0.522824	0.547346	0.11902	0.728756	0.0560532	0.331087	0.79624	0.0296293	0.445643	0.834378	5.36273	6.44714	7.03574	6.91473	6.30056	6.07273	5.34167	5.65869	5.50021	5.71575	6.03278	5.82408	6.0963	5.90519	6.16057
FBgn0260954	CG42586	0	-0.17166	-0.112951	1.09647	1.85672	3.18776	3.79271	2.78651	2.38118	2.4891	0.359306	0.057892	-0.433004	0.412716	-0.148333	-0.684506	-0.603303	0.809966	0.874225	0.135282	0.0158519	0.000206225	2.85999e-05	0.000780318	0.00297374	0.00208694	0.615608	0.935322	0.545714	0.564527	0.835362	0.342823	0.401924	6.5703	5.79238	6.28348	6.30807	7.38392	7.97497	9.39308	9.18219	8.34391	8.66473	7.22109	5.65052	5.61182	5.80957	7.05494
FBgn0261361	CG42638	0	-0.0468399	0.0237307	-0.0707522	0.0923108	-0.00256929	-0.018024	0.174528	0.110978	0.0577515	0.0405831	0.35719	0.348755	0.352443	0.101422	0.401523	0.375203	0.727487	0.859704	0.599353	0.494149	0.984726	0.89319	0.202797	0.412308	0.667702	0.762622	0.013929	0.0160011	0.0150617	0.453081	0.00662027	0.0103249	10.4521	10.3178	10.5278	10.5674	10.4796	10.2794	10.4694	10.5322	10.6278	10.5331	10.5245	10.5136	10.7386	10.6003	10.7251
FBgn0261508	CG42656	0	-0.247898	-0.149253	-0.679464	-0.187072	-0.759167	-0.937411	-0.657724	-1.16787	-0.725367	-0.733344	-0.00481208	-0.0121863	-0.385347	-0.566216	0.0823029	-0.0306797	0.0745919	0.270786	4.80254e-05	0.171133	1.22724e-05	6.79622e-07	7.01049e-05	2.30923e-08	2.17867e-05	1.90143e-05	0.971233	0.927242	0.00838764	0.000351421	0.539334	0.818278	8.17706	7.75226	8.13392	7.74817	7.66777	7.96506	7.52793	7.30488	7.57074	6.94893	7.61535	7.40112	8.16754	7.94066	7.755
FBgn0261628	CG42711	0	0.35283	0.146887	0.469281	1.10622	0.611217	0.829757	1.18113	1.07907	1.27592	1.34554	1.11356	1.2855	1.48358	1.21374	1.19218	0.942845	0.294684	0.65897	0.167786	0.00301633	0.0770386	0.01988	0.00177779	0.00364886	0.000906159	0.000551555	0.00286476	0.000846384	0.000206327	0.00141054	0.00164379	0.00934653	5.69244	5.49677	5.55881	6.12992	6.31943	6.56782	6.7343	6.51512	6.65231	6.78169	7.08537	6.87844	6.28864	6.30643	6.95265
FBgn0261805	CG42751	0	1.77944	1.67768	0.0213223	-0.0372603	-0.186618	-0.771087	0.0874344	0.188162	0.0406618	-0.0287846	0.207491	0.289796	0.116935	0.494985	0.334333	0.90095	0.000470239	0.000821535	0.960625	0.931254	0.666408	0.0856868	0.839647	0.663829	0.924998	0.946864	0.631916	0.504641	0.78677	0.259496	0.442301	0.0474268	5.72162	7.72451	6.83012	6.46662	5.83373	5.31296	5.22915	4.78988	5.21777	5.51707	5.60659	5.522	6.07747	5.80957	5.88314
FBgn0261859	CG42788	0	-0.539909	-0.787312	-1.15781	-1.18363	-1.01074	-1.20725	-0.271883	-0.356651	0.0370824	0.25435	0.209306	0.160039	-0.0224587	0.053576	0.390364	-0.108455	0.0937513	0.0184292	0.00119357	0.00098076	0.00362344	0.00081926	0.386086	0.25876	0.90501	0.416904	0.50296	0.607682	0.942377	0.863139	0.217871	0.727432	10.6642	10.4316	10.1908	9.59217	9.94657	9.07012	10.0146	9.83186	10.9319	10.7763	11.1151	11.5858	11.5483	11.2113	10.9925
FBgn0262150	CG42876	0	0.112552	0.205168	1.14488	1.70627	1.85914	1.82548	1.91325	1.55107	1.11581	1.1079	1.18057	0.743805	1.87029	1.22727	1.61714	1.32202	0.8752	0.774813	0.121284	0.0256094	0.0161263	0.017875	0.0136499	0.040354	0.130458	0.133053	0.11077	0.305657	0.0155835	0.0981898	0.0333177	0.0764009	7.35493	7.43885	7.39336	7.90874	9.48996	10.1166	10.2026	10.0805	9.76342	9.05921	9.00163	9.07504	8.59903	8.00683	9.52342
FBgn0262357	CG43055	0	-0.265271	0.59923	1.44855	2.38973	1.14046	1.9328	1.73415	1.75697	2.20854	2.00938	2.33115	2.5405	3.0192	3.11198	2.97349	2.81262	0.65254	0.314155	0.0214152	0.000533982	0.0634439	0.00333455	0.00726699	0.00665092	0.00110781	0.00245987	0.000676197	0.000290951	4.32059e-05	3.00362e-05	5.17242e-05	9.78546e-05	6.66347	6.71025	8.65798	8.028	8.42385	9.80694	8.92408	8.72723	8.61215	8.74081	8.92666	8.77719	8.95416	8.98955	9.45022
FBgn0262366	CG43064	0	1.65554	1.79708	0.860449	0.52404	1.05615	0.989902	0.868585	1.22308	1.20424	0.696648	0.89855	1.50838	1.61325	1.65236	1.50241	1.37154	0.00109883	0.000513263	0.0616673	0.242012	0.0246411	0.0338859	0.0594505	0.0107186	0.0117957	0.124652	0.0518873	0.00241431	0.00137867	0.00111774	0.00249225	0.00497429	5.75022	7.42167	7.72934	7.1076	6.84727	6.31044	6.46296	6.38966	6.27522	7.16824	7.29218	6.81129	6.97817	6.8931	7.27224
FBgn0262481	CG43071	0	1.33643	1.12182	0.561475	0.986359	0.627712	0.712125	1.36607	0.983705	0.624753	0.669507	1.40536	0.613811	1.0028	0.69887	0.969186	0.802803	0.00172521	0.00654141	0.144435	0.0147638	0.104994	0.0683776	0.00143157	0.0149967	0.106537	0.0851621	0.00111739	0.112413	0.0133961	0.0732552	0.0163334	0.0420741	6.73676	8.04927	7.65055	7.58486	7.31977	7.42937	7.02009	7.2874	7.65955	7.60393	7.16328	7.19528	7.35169	7.05474	7.89948
FBgn0262531	CG43085	0	0.46888	1.6204	5.06951	6.75593	6.75186	5.71398	4.35477	3.36654	2.1121	1.50459	1.41297	0.376196	3.80899	1.0715	0.901247	0.384378	0.723948	0.230088	0.000946582	4.746e-05	4.77983e-05	0.000299423	0.00336182	0.0181976	0.122295	0.263941	0.293242	0.776768	0.00865945	0.42268	0.499045	0.772056	4.07448	5.12455	6.05784	6.30807	10.4659	12.7485	12.9057	11.6518	9.86807	8.98655	7.68744	6.76944	5.66323	4.73452	10.2083
FBgn0262541	CG43095	0	1.68511	1.09041	0.445879	0.555395	0.919143	1.07627	0.551026	0.591464	-0.126099	0.491794	1.45532	0.78959	0.275148	0.88674	1.34505	1.13932	3.4312e-05	0.00263939	0.175859	0.0957997	0.00899574	0.00292478	0.0982618	0.0774328	0.695667	0.137343	0.000181349	0.0219186	0.396777	0.0112819	0.000407529	0.00184787	3.53171	5.32263	4.67845	4.83857	4.37263	4.11786	4.54293	4.83871	4.17799	4.22869	3.57103	3.89852	5.53109	4.66337	4.26322
FBgn0262721	CG43165	0	2.22991	2.7753	1.51166	1.12461	0.846396	0.0338539	0.0621267	0.347495	0.506445	0.128749	0.122393	0.163156	0.337297	0.436712	0.570359	0.681763	4.67514e-05	2.83695e-06	0.00223754	0.0168944	0.0638891	0.938246	0.88696	0.430113	0.254313	0.768498	0.779601	0.709333	0.443561	0.323594	0.201157	0.129798	6.22797	8.25723	8.56731	8.78299	8.16688	7.37801	6.34192	5.71208	5.59333	6.04608	6.76831	6.22587	6.05839	6.18468	6.43169
FBgn0262838	BomT1	0	3.64296	4.17388	3.2994	3.13197	3.38946	3.80147	3.04237	2.84175	2.50115	2.66252	3.17404	1.4621	3.47356	1.56925	2.86699	1.29459	2.14879e-05	3.65683e-06	7.01452e-05	0.000125882	5.13175e-05	1.25646e-05	0.000172432	0.000349873	0.00116659	0.000659537	0.000108631	0.0387959	3.83849e-05	0.0277379	0.000320014	0.0642954	6.77901	9.76266	10.068	9.95695	9.48996	9.4303	8.79499	9.46866	8.28464	8.55555	8.78049	8.35973	8.62195	7.96306	9.6656
FBgn0262880	CG43235	0	0.316214	0.279545	0.495706	1.23133	0.786173	0.743747	0.671145	0.658642	0.536054	0.318199	0.460022	0.282161	0.586725	0.353096	-0.289588	-0.0564827	0.233831	0.290702	0.0686343	0.000113969	0.00628876	0.00910325	0.0169182	0.0187866	0.0504802	0.231013	0.0892747	0.286339	0.0338605	0.185613	0.274208	0.828651	11.2201	11.0018	11.1569	11.6415	11.5896	11.7066	11.686	11.4647	11.1249	11.1779	11.298	11.3153	11.2291	10.9617	11.5805
FBgn0262881	Mtkl	0	4.51651	5.02049	4.82217	4.94183	4.53697	4.78117	3.31751	4.16553	2.98807	3.29235	4.52798	2.80099	4.79652	3.40796	4.31873	3.28509	0.000860493	0.000309968	0.000463185	0.000363476	0.00082557	0.000503313	0.00936637	0.00174862	0.0175284	0.00983206	0.000840733	0.0247874	0.000487889	0.00786136	0.00128379	0.00997051	4.46795	8.45171	8.81402	9.11777	9.12737	9.04682	7.82105	8.24704	5.46778	7.21822	6.43301	6.11885	7.19456	6.20986	9.74617
FBgn0262983	CG43291	0	2.37218	3.9976	4.09651	4.87673	5.41433	4.92805	4.41176	3.83837	3.39873	3.17956	3.609	2.49539	4.66625	2.61047	2.94905	0.971123	0.00608881	4.67629e-05	3.49431e-05	3.73211e-06	8.59964e-07	3.23534e-06	1.3957e-05	7.49769e-05	0.00028027	0.000543451	0.000148837	0.00423823	6.74386e-06	0.00301235	0.00109055	0.223818	1.63832	2.84015	4.42664	4.36168	5.13925	5.81029	6.41232	6.05972	4.76311	4.62436	3.84765	3.67499	3.30316	3.11876	5.53935
FBgn0263080	CG43348	0	1.58902	2.3153	2.14365	2.22292	2.22207	0.824763	0.563099	1.40779	1.17608	0.0711882	1.3882	1.02255	1.88036	1.89908	1.2152	1.8405	0.0140868	0.000849349	0.00167251	0.00122365	0.0012278	0.177984	0.351876	0.0272	0.0603388	0.905287	0.0291563	0.0988653	0.00467313	0.00434713	0.0529602	0.00544869	6.3071	7.54578	8.12335	8.89879	8.70425	8.59544	8.1546	7.03845	6.82865	7.2901	6.99356	6.28647	6.86195	6.48211	7.58591
FBgn0263083	CG43351	0	-0.0994695	-0.237832	-0.325701	0.328102	-0.0963464	0.0354959	0.520141	0.257826	0.555524	0.649653	0.770871	0.4965	0.776494	0.513313	1.10397	0.581238	0.617289	0.239013	0.112092	0.109634	0.628314	0.858084	0.0152211	0.203157	0.0102336	0.00345271	0.000820921	0.0197554	0.000767656	0.0164182	1.62975e-05	0.00763502	9.00099	8.79299	8.51974	8.36653	8.78112	9.21723	8.75829	8.76245	9.18345	9.00328	9.59584	9.25512	9.55696	9.20215	9.49185
FBgn0034663	CG4363	0	0.588095	0.836494	1.08629	1.35351	0.725809	0.576072	1.00528	1.27125	1.88131	1.73458	2.22672	2.25355	2.03655	2.24171	2.5489	2.14591	0.121203	0.0321973	0.00724042	0.00133606	0.059545	0.128543	0.0118977	0.00226092	4.56956e-05	0.000115697	5.46285e-06	4.65225e-06	1.73758e-05	4.99368e-06	8.3191e-07	8.89736e-06	10.8291	11.3836	12.1759	12.2693	12.3145	12.8978	12.0301	11.6633	12.2939	12.4213	12.7412	12.6528	13.0766	12.8653	12.7759
FBgn0263763	CG43680	0	-0.901434	-0.919358	-1.04921	-0.337732	-0.881468	-0.954703	-0.697927	-0.544232	-0.567063	-0.361772	-0.531163	-0.337453	-0.902773	-0.542673	0.129272	0.0085901	0.00010492	8.41047e-05	1.73495e-05	0.0862422	0.000134325	5.44914e-05	0.00132448	0.00870105	0.00661641	0.0675337	0.0101649	0.0864836	0.000103199	0.00886449	0.497709	0.963849	7.86032	6.88335	6.76361	6.90091	6.80773	7.34017	6.85296	6.95233	7.00848	7.12522	7.33021	7.15251	7.38269	7.41025	6.48763
FBgn0034664	CG4377	0	0.614633	0.87712	0.949038	1.09232	0.70756	0.479616	1.00216	1.11313	1.58078	1.34679	1.7933	2.01723	1.82307	2.11767	2.32471	2.08474	0.140863	0.0406966	0.0280972	0.0130417	0.0928028	0.245495	0.021228	0.0116339	0.000802405	0.00311611	0.000232439	6.37502e-05	0.000195507	3.59571e-05	1.12629e-05	4.3355e-05	9.1043	9.6892	10.5278	10.5685	10.4869	10.9594	10.1469	9.9407	10.6433	10.6933	10.701	10.7703	11.0858	11.0189	10.9459
FBgn0264393	CG43841	0	0.354655	0.310803	0.262248	0.568034	0.0925454	0.405698	0.733338	0.606659	0.795621	0.55807	0.638125	0.777316	1.05035	0.54194	0.430873	0.553633	0.139401	0.192421	0.268477	0.0228542	0.692186	0.0935466	0.00467404	0.0159404	0.00251211	0.0250473	0.0118219	0.00301758	0.000190641	0.0290166	0.0761758	0.0260857	5.66266	5.89552	5.91806	5.84236	5.9104	6.16219	5.82724	6.27015	6.27522	5.80569	6.48787	6.09646	5.91729	6.05169	6.54149
FBgn0264432	CG43850	0	-0.286703	-0.883293	-0.483415	-0.0397454	-0.230976	-0.785359	-1.36394	-0.776901	-0.405763	-0.206818	-0.332006	-0.828385	-0.828213	-0.354367	-0.53767	-0.33607	0.415586	0.0186161	0.176312	0.909396	0.510667	0.0338985	0.000781091	0.0356559	0.253169	0.555432	0.347182	0.0261313	0.0261588	0.316422	0.134656	0.341443	4.8839	4.89487	4.35617	4.44024	4.6361	5.31296	4.82688	3.93392	3.91487	4.01906	5.03636	5.34338	4.78723	4.03323	4.63754
FBgn0264540	CG43919	0	-0.468718	-0.382406	-0.308498	0.136027	-0.214689	-0.702781	-0.446781	-0.912393	-0.354046	-0.396185	-0.504033	-1.38455	-0.662265	-0.861056	-0.457347	-0.744863	0.210147	0.303403	0.404201	0.711054	0.559796	0.0664374	0.231444	0.0203265	0.339754	0.286782	0.179112	0.00105938	0.0822838	0.0274568	0.220988	0.0529008	5.43498	5.32263	4.78959	4.65311	5.05169	5.56993	5.06403	4.63262	4.86623	4.46786	5.39324	5.22452	4.78723	4.14192	4.42477
FBgn0264541	CG43920	0	5.98858	6.27365	6.5574	7.41403	6.72739	7.02886	6.66747	6.9548	6.02761	5.89836	7.42281	4.28277	7.26003	4.50449	7.31034	6.14504	0.000405906	0.000253483	0.00015887	3.93779e-05	0.000120205	7.34733e-05	0.00013261	8.28928e-05	0.000380545	0.000471216	3.88249e-05	0.00663208	5.04912e-05	0.00464683	4.65476e-05	0.000313431	3.24063	8.99231	9.5693	9.10577	9.90189	10.3741	8.96565	9.17032	7.84771	8.51279	7.90464	6.99197	8.75824	5.87402	11.6918
FBgn0264750	CG44008	0	0.357967	0.42137	0.321316	0.785162	0.367358	0.169905	0.457205	0.586031	0.631556	0.619942	0.679076	0.708124	0.791404	0.891698	1.00938	0.650725	0.0588866	0.028661	0.087265	0.000279997	0.0530879	0.353045	0.0187246	0.00374723	0.00208215	0.00242032	0.00112144	0.000767098	0.000258079	7.02511e-05	1.57586e-05	0.00162301	10.4401	10.6418	10.8986	10.8948	10.8057	11.3332	10.7625	10.6098	10.8988	10.9601	10.99	10.9752	11.0822	10.8728	11.1561
FBgn0039073	CG4408	0	-0.0337888	-0.626386	-1.30971	-1.34967	-1.14267	-0.86508	0.368128	0.365769	0.0572464	-0.0900527	0.311099	0.573173	0.571164	0.723901	0.595766	0.519271	0.903987	0.0347887	0.000126509	9.05645e-05	0.000517075	0.00529873	0.198163	0.200934	0.838119	0.748114	0.273988	0.0513706	0.0521178	0.0164941	0.0436086	0.0751137	7.5383	7.40429	6.77716	5.84236	6.56054	6.45905	6.24879	6.32258	7.79641	7.79172	7.57791	7.4897	7.97243	8.06319	8.15115
FBgn0264989	CG44140	0	0.483702	0.674827	0.633033	0.819744	0.536989	0.707049	0.840344	0.930936	1.07047	1.21332	1.04788	0.679038	1.05114	0.736543	1.48926	0.514202	0.101897	0.0266978	0.0363242	0.0087434	0.0714867	0.0209561	0.00742393	0.00357816	0.00113721	0.00034819	0.00137065	0.0258719	0.00133431	0.0167347	3.63107e-05	0.0833533	8.98604	9.47485	9.25755	9.53066	9.80146	9.9343	9.22722	9.77026	9.65779	9.87647	10.3457	10.168	10.1815	9.81838	9.72886
FBgn0264990	CG44141	0	0.482395	0.674827	0.633033	0.820379	0.536989	0.706261	0.840344	0.930287	1.07047	1.21332	1.04733	0.679038	1.05114	0.737064	1.48882	0.515093	0.10291	0.0267579	0.0363991	0.00872488	0.0716036	0.0211319	0.00744619	0.00360931	0.00114172	0.000349759	0.00138224	0.0259307	0.00133951	0.0167102	3.66351e-05	0.0829861	8.98604	9.47485	9.25755	9.53066	9.80146	9.93557	9.22722	9.76869	9.65779	9.87517	10.3457	10.168	10.1804	9.81838	9.72886
FBgn0265185	CG44250	0	1.08593	1.30092	0.828469	0.820183	0.955594	0.378845	0.608081	0.961622	0.932856	0.428893	0.798134	0.958072	1.05982	1.24127	1.11201	1.06984	0.00200473	0.000388604	0.0135126	0.0143376	0.00533865	0.229798	0.0606452	0.00510473	0.00631811	0.176144	0.0167715	0.00524125	0.00244307	0.000613191	0.00164458	0.00226474	9.81223	10.8891	11.199	11.2723	11.075	10.8864	10.6614	10.4579	10.7055	10.9348	10.8301	10.3255	10.6338	10.527	10.9266
FBgn0266431	CG45061	0	2.5654	2.51044	1.20238	0.926601	1.22552	0.399052	1.1705	1.18097	1.46799	1.23688	0.977141	0.33041	0.698013	1.22521	1.62518	0.583	0.000355601	0.000440864	0.0579496	0.136801	0.0536883	0.512046	0.0643132	0.0621581	0.0233289	0.0517012	0.117768	0.586575	0.256667	0.0537441	0.013223	0.341071	4.66105	6.69603	6.66502	6.42858	5.72472	5.4038	4.10652	4.78988	5.40066	5.34775	5.47699	5.488	4.74012	4.14192	4.57004
FBgn0038740	CG4562	0	-0.0666466	-0.0917445	-0.00127177	-0.110397	0.21605	0.223824	0.20706	0.380412	0.468814	0.517731	0.488936	0.374185	0.344073	0.631861	0.669267	0.438043	0.751598	0.66339	0.995175	0.600862	0.310592	0.293959	0.330646	0.081914	0.0353133	0.0215488	0.0288825	0.0866658	0.113158	0.00642636	0.00426764	0.0477165	10.1113	10.0424	10.1743	9.76809	10.1683	9.66876	10.4929	10.4569	10.5004	10.6131	10.7801	10.7844	10.5277	10.2789	10.455
FBgn0037844	CG4570	0	0.13738	-0.0895642	-0.162798	-0.0226934	0.406262	0.436206	0.00521434	-0.249079	-0.142072	-0.234935	-1.26087	0.150994	0.279391	0.249165	0.208834	0.246711	0.623911	0.7488	0.561701	0.935254	0.156389	0.129501	0.985106	0.377314	0.612187	0.404492	0.000185436	0.59019	0.323249	0.377152	0.457856	0.381777	4.59951	4.99117	4.42664	4.09653	4.6361	4.43748	5.22915	5.48553	5.00828	4.80967	4.75252	4.48574	3.83856	4.73452	5.13462
FBgn0032161	CG4594	0	-0.0228354	-0.163211	-0.33243	-0.00450865	-0.318227	-0.218017	0.0755825	0.218215	0.0474406	0.227155	0.197974	0.428128	0.341669	0.314445	0.467532	0.330547	0.850091	0.186341	0.0113697	0.970219	0.0147664	0.0825051	0.533438	0.0822469	0.695012	0.0713107	0.112523	0.00183096	0.00957547	0.0158214	0.000847623	0.0117729	8.14511	8.04927	7.87507	7.77872	7.81463	7.93998	7.71363	7.83057	7.98005	8.17592	8.20401	8.28249	8.26228	8.48034	8.31472
FBgn0029932	CG4607	0	0.12611	0.0629557	0.321405	-0.0258417	0.16218	-0.125956	0.0333683	-0.254229	0.0313387	0.264333	1.48543	0.965212	0.775635	0.293373	1.61594	1.06711	0.728848	0.862451	0.380922	0.943287	0.656056	0.729166	0.926813	0.486682	0.931252	0.469753	0.000505731	0.0140585	0.0428924	0.423089	0.000216219	0.00748711	10.4456	10.5048	10.4581	10.5308	11.0342	10.4193	10.7328	10.5228	10.702	10.3518	10.2126	10.8669	11.9412	10.8639	11.0022
FBgn0033820	CG4716	0	-0.201406	-0.637752	-1.3034	-0.570335	-0.84868	-0.722431	-0.11252	-0.0471041	0.290055	0.475288	0.531493	0.241726	0.143507	0.0901848	0.667739	0.364836	0.280402	0.00218726	5.93253e-07	0.00513385	0.000145539	0.000737704	0.542377	0.797923	0.125773	0.0164659	0.00832052	0.197986	0.438507	0.62476	0.00149031	0.0581459	14.5359	14.2738	13.6861	12.9344	13.4699	14.0901	13.8158	13.9957	14.4082	14.479	15.114	15.1369	15.1784	14.6801	14.7238
FBgn0039022	Nepl13	0	0.369391	0.195315	-0.226133	0.23474	0.222847	0.74237	0.917202	0.989631	0.35007	0.139936	0.495454	0.616043	1.07305	0.565126	0.333477	0.823805	0.16338	0.453139	0.386232	0.368763	0.393042	0.00869348	0.00181706	0.000938028	0.185458	0.589639	0.0664985	0.0255237	0.000436889	0.0386237	0.20626	0.00422503	8.06769	8.26688	8.04711	7.54985	8.35694	8.35102	8.21	8.86913	8.9244	8.97448	8.32195	8.11995	8.40503	8.70067	9.31503
FBgn0036623	Agpat3	0	-0.0214128	-0.134273	-0.478459	-0.313704	-0.660434	-0.578466	-0.249793	-0.122519	-0.160837	-0.0952743	-0.048149	0.132305	0.0752441	0.099876	0.242939	0.3068	0.876838	0.336703	0.00221524	0.0323618	9.89306e-05	0.000400487	0.0820046	0.379775	0.252199	0.492938	0.727799	0.343669	0.587327	0.47255	0.0901087	0.0359251	12.0786	12.029	11.7779	11.7683	11.6904	11.6181	11.4291	11.6124	11.854	12.0291	12.0445	12.0894	12.1183	12.1854	12.1892
FBgn0027584	CG4757	0	0.92476	1.25753	0.946911	2.02423	1.67171	2.48415	2.37337	2.24723	2.26667	2.13575	2.63273	1.95312	2.97542	2.32287	3.611	1.92169	0.266882	0.136068	0.255949	0.0212279	0.0521605	0.00606647	0.00825441	0.0116702	0.0110673	0.0157772	0.00399481	0.0255777	0.00150207	0.00948761	0.000240071	0.0277533	10.8573	10.7438	12.3315	11.5037	11.4874	11.4174	10.9135	11.8553	11.3478	11.7325	12.5973	11.8031	12.2897	12.0724	12.8199
FBgn0034909	CG4797	0	0.744492	0.433402	-0.116117	-0.539191	-0.194106	-0.0800228	0.589987	1.27117	0.710753	0.0231784	0.27837	0.672772	-0.139743	1.05188	0.200984	0.271755	0.0392579	0.213782	0.734411	0.125823	0.571636	0.814996	0.0957907	0.00121391	0.048049	0.945931	0.419234	0.0600438	0.683255	0.00543573	0.5582	0.430192	7.72998	8.45593	7.73629	7.74817	7.73255	6.71699	7.17998	7.42965	8.15826	8.83993	8.22031	7.68991	7.77039	8.72271	7.56005
FBgn0036620	CG4842	0	-0.368333	-0.549374	-0.750778	-0.72245	-1.08734	-1.0006	-0.636168	-0.432562	-0.0509169	0.428547	0.490881	0.060844	-0.579619	-0.56482	0.633364	0.162903	0.0200658	0.00120863	4.8735e-05	7.61143e-05	3.37893e-07	1.14016e-06	0.000300625	0.00762038	0.730562	0.00810594	0.00306535	0.680885	0.000744485	0.000943818	0.000314433	0.277089	8.73017	8.41312	8.15483	8.15572	8.25282	8.01394	7.69963	7.94649	8.21797	8.29328	8.76114	9.18788	9.24314	8.62779	8.2022
FBgn0034139	CG4927	0	0.920075	1.48758	1.31678	1.20099	1.41173	1.49823	1.53971	1.23694	0.882544	1.02633	1.45334	1.06689	1.80671	1.20653	1.05226	0.970755	0.0279671	0.00104266	0.00289653	0.00573011	0.00164389	0.000977972	0.000761887	0.00464219	0.0341951	0.0155854	0.00128084	0.0124015	0.000153002	0.00554761	0.0134713	0.0212176	5.60119	6.4972	7.09104	7.20081	6.6675	6.6567	6.54359	6.60254	6.33036	6.3747	6.33167	6.16262	6.54312	6.50263	7.13885
FBgn0027556	CG4928	0	-0.146628	-0.27481	-0.705031	-0.794823	-0.626345	-0.721295	-0.555183	-0.817142	-1.00644	-0.637801	-0.0784797	0.0632481	-0.285344	-0.672673	0.0703339	0.273292	0.528554	0.243368	0.00585218	0.00237896	0.0126247	0.00497917	0.0247142	0.00189725	0.000274484	0.0113047	0.734963	0.784878	0.226384	0.00805074	0.761524	0.245894	13.0159	12.8969	12.7588	13.0208	12.5437	11.7777	12.5567	12.5483	12.6349	12.2809	12.0048	12.5218	13.1034	12.9855	12.7237
FBgn0036587	CG4950	0	-0.202361	-1.07671	-1.77715	-0.909793	-1.23506	-0.456727	0.171047	0.139622	0.602628	0.379206	0.316615	1.05413	0.875389	0.781114	0.474888	0.492494	0.36051	7.19954e-05	7.64557e-08	0.000432794	1.36865e-05	0.0474388	0.438201	0.525808	0.0113781	0.09479	0.158666	9.15782e-05	0.000627908	0.00173684	0.0400331	0.0338763	7.68624	7.48919	6.62061	5.36695	6.33806	6.64433	6.85296	7.42965	7.80292	7.89266	8.42395	8.25243	8.08039	8.69176	8.35036
FBgn0031313	CG5080	0	-0.0516889	0.0814083	-0.295222	-0.0872979	-0.246419	-0.127037	0.317863	0.468512	0.393237	0.422944	0.40994	0.525163	0.51603	0.612592	0.538701	0.34033	0.734152	0.59354	0.063213	0.567311	0.11626	0.40734	0.0469098	0.00537439	0.0163986	0.0106249	0.0128627	0.00225969	0.00260115	0.000581153	0.00183318	0.034592	10.764	10.8568	10.9125	10.6809	10.605	10.4283	10.5506	10.7255	10.8797	11.1894	11.2826	11.2778	11.2851	11.3345	11.1944
FBgn0032235	CG5096	0	0.440292	0.708008	0.376478	0.650567	0.541911	0.213519	0.438545	0.66173	0.727077	0.423632	0.772832	0.978916	0.982785	1.10047	0.992735	0.949689	0.0753436	0.00681666	0.124389	0.0117669	0.0317583	0.373814	0.0764198	0.0105926	0.0056728	0.086168	0.00363611	0.000471726	0.000453886	0.000141013	0.000411053	0.000631211	9.71765	9.95702	10.4464	10.3468	10.2929	10.3918	10.2858	10.0665	10.2469	10.3321	10.3878	10.1946	10.4281	10.3627	10.6617
FBgn0039342	CG5107	0	0.559367	0.491873	0.879116	1.74149	0.940623	1.08416	1.40624	1.58758	1.94418	1.75347	1.42719	2.19763	2.00071	1.90949	1.87526	1.62218	0.0663311	0.103144	0.00628641	6.53204e-06	0.00386609	0.00121955	9.0004e-05	2.14029e-05	1.44353e-06	5.9638e-06	7.61075e-05	2.39696e-07	9.58485e-07	1.86066e-06	2.39464e-06	1.63446e-05	11.3111	11.7451	12.165	12.0196	12.1906	13.2927	12.8873	12.6071	12.956	13.057	13.2403	12.999	12.6851	13.4764	12.9841
FBgn0035620	Alp9	0	-1.92335	0.0880203	1.90713	2.27539	2.20765	2.93607	3.14342	2.78955	2.97154	2.20147	2.94764	3.76336	3.38751	3.07309	2.52344	2.52622	5.39762e-05	0.817653	5.95741e-05	6.63636e-06	9.85864e-06	1.74002e-07	6.03953e-08	3.76604e-07	1.44782e-07	1.02232e-05	1.63851e-07	3.21412e-09	1.82815e-08	8.60858e-08	1.61254e-06	1.58769e-06	5.69244	3.94257	6.37543	7.05863	7.37493	8.07049	8.76503	8.88084	9.19588	9.08638	8.5093	8.1088	8.66673	9.672	8.92712
FBgn0038484	CG5246	0	1.27896	1.46603	1.64411	1.05882	1.47421	0.306256	0.402929	0.899674	0.912443	0.775218	0.709516	0.593898	0.226632	0.765202	0.916437	0.35733	0.00232061	0.000707141	0.000227365	0.00910891	0.000671217	0.413524	0.284943	0.0234527	0.0217787	0.0472819	0.067293	0.12101	0.54356	0.049937	0.0212785	0.341509	6.77901	8.46854	8.32131	8.24596	8.71141	8.41429	9.31253	7.95759	7.86649	8.29328	7.90464	7.86569	7.92583	7.74778	7.21815
FBgn0039521	CG5402	0	0.817906	0.816316	0.495998	1.10364	0.534133	0.173037	0.559667	0.51582	0.560482	0.559312	0.537326	0.227784	0.237338	0.450645	0.0654646	0.149589	0.00884035	0.00895228	0.0938663	0.000859932	0.0727438	0.546359	0.0610526	0.0823026	0.0607087	0.061203	0.0711814	0.428704	0.409912	0.125685	0.818771	0.601607	12.0516	12.2546	12.7874	12.7933	12.4248	12.5324	12.3402	11.922	11.9026	11.9859	12.5476	12.3865	12.0819	11.6808	12.0587
FBgn0036766	CG5506	0	0.78505	1.18381	0.610547	0.928933	0.777907	0.239683	0.279767	0.394501	0.60799	0.26477	0.495689	0.433325	0.66996	0.738324	0.825477	0.714303	0.00836247	0.000268776	0.034048	0.00246356	0.00887503	0.382385	0.309598	0.15709	0.0347238	0.335596	0.0795675	0.122023	0.0213862	0.0123079	0.00595734	0.0149734	11.2623	11.8047	12.4591	12.3379	12.0462	12.3109	11.9532	11.6151	11.4238	11.5018	11.6515	11.4288	11.8889	11.4273	12.1409
FBgn0034160	CG5550	0	3.91082	3.53901	1.92739	1.45212	2.50277	1.10543	0.766075	1.89515	1.27537	-0.379585	0.722338	0.653488	1.67834	1.49517	0.800804	1.54647	7.23604e-06	2.57945e-05	0.00779309	0.0375323	0.00102278	0.10541	0.25368	0.00870567	0.0644954	0.566841	0.280928	0.328047	0.0180802	0.0327591	0.233492	0.0278042	5.39931	8.98063	8.298	8.30488	8.12459	6.89456	7.9509	6.46934	6.34829	7.04439	6.2064	5.13947	6.58371	5.70716	7.56005
FBgn0036759	CG5577	0	0.000869625	-0.0331376	-0.175482	0.0882461	-0.218966	-0.115019	0.0947538	0.0702514	0.0995461	0.0950224	0.253066	0.368412	0.409937	0.143631	0.386349	0.346576	0.994389	0.788892	0.166168	0.47826	0.0880878	0.357485	0.446862	0.571511	0.424567	0.445593	0.0513697	0.00680949	0.00313637	0.253325	0.00488151	0.0101597	9.74987	9.75925	9.60203	9.56832	9.61168	9.57251	9.45276	9.61774	9.73475	9.69273	9.64344	9.84603	9.97449	9.90189	10.0361
FBgn0038846	CG5697	0	0.195278	0.289148	-0.075241	0.380206	-0.308096	-0.474779	-0.734715	-1.00005	-1.09225	-0.712308	-0.154821	-0.277814	-0.332609	-0.934563	-0.0449297	0.0204539	0.310744	0.139245	0.692877	0.0564322	0.116458	0.0199722	0.000861905	3.25985e-05	1.08296e-05	0.00113892	0.419358	0.154563	0.0917288	7.23526e-05	0.813319	0.914341	9.66229	9.92232	10.019	9.8477	9.63446	9.95823	9.38216	9.46672	8.76675	8.59392	8.78324	8.86591	9.6136	9.13142	9.26256
FBgn0038082	Ugt37A2	0	2.7216	2.01171	1.06902	1.35746	1.0246	0.461303	1.24977	1.66532	2.16841	1.87589	1.40236	1.94923	1.47921	1.63284	2.07821	1.79539	3.41682e-07	2.15779e-05	0.0083293	0.00136138	0.0109189	0.221056	0.00269869	0.000190078	8.29691e-06	5.0195e-05	0.00102198	3.17643e-05	0.000624917	0.000233834	1.43467e-05	8.32746e-05	5.53698	8.60033	8.38464	7.45844	7.51246	7.65571	7.14938	6.94119	7.695	8.19685	8.69272	8.33603	8.11312	8.09057	7.7925
FBgn0040582	BomBc3	0	0.290925	0.897678	1.14176	1.66331	1.39431	1.48859	1.5736	1.05083	1.17107	1.30973	1.56133	0.862506	1.62115	0.806007	1.74182	0.701273	0.526606	0.0606094	0.0199445	0.0014686	0.00579056	0.003596	0.00232967	0.03053	0.0173433	0.00882693	0.00248074	0.0704943	0.00182487	0.0893591	0.00097889	0.135995	12.0093	12.2043	12.6025	12.4401	12.6767	13.2071	12.5822	12.7416	12.46	12.2897	12.8571	12.1552	12.8322	12.163	12.6534
FBgn0038858	CG5793	0	-0.127764	-0.263969	-0.580555	-0.277214	-0.789284	-0.819778	-0.499224	-0.588755	-0.7474	-0.582793	0.221234	0.325639	0.111771	-0.355979	0.273209	0.477787	0.355869	0.0649883	0.000353032	0.0536281	1.0323e-05	6.28303e-06	0.00143989	0.000306387	2.06136e-05	0.000339636	0.117355	0.0257576	0.41809	0.0159302	0.0568595	0.00208148	10.4855	10.368	10.2934	10.1299	10.0377	10.3515	9.79665	9.85281	10.0488	9.89963	9.73275	10.0197	10.6474	10.5555	10.59
FBgn0025700	CG5885	0	-0.0404304	0.0841851	0.622561	0.874183	0.855904	0.877154	0.871272	0.529528	0.261164	0.183734	0.219821	0.0737525	0.229019	0.0860973	0.221287	-0.0648386	0.765662	0.536383	0.000153312	2.28539e-06	3.06007e-06	2.18002e-06	2.39376e-06	0.000777043	0.0651118	0.184923	0.116058	0.587624	0.10245	0.527259	0.113792	0.633258	11.2092	11.1636	11.3381	11.5354	11.8639	12.0195	12.0423	12.2606	12.0973	11.7994	11.5556	11.2496	11.1665	11.1677	11.4633
FBgn0039495	CG5909	0	1.66719	1.52969	0.251822	0.286978	0.18454	0.552058	0.756709	0.751833	0.450642	0.561238	0.518215	0.519876	0.734396	0.632799	0.758661	0.254576	0.000272764	0.000637687	0.513412	0.457135	0.631137	0.16018	0.059331	0.0608463	0.247709	0.153679	0.1861	0.184754	0.0665509	0.110093	0.0587341	0.508868	7.23864	8.80298	8.54768	8.13815	7.55288	7.40024	7.00877	7.70452	7.49231	7.54639	7.58421	7.62099	7.5627	7.86341	8.10421
FBgn0032587	CG5953	0	1.80593	1.80076	1.04713	0.658713	1.14276	0.452619	0.532761	0.529543	0.999126	0.405607	0.393238	0.226335	0.660507	0.833516	0.403462	0.993625	0.000287666	0.000296218	0.0194466	0.125619	0.0117328	0.285102	0.21081	0.213472	0.0249239	0.336745	0.351353	0.588927	0.124651	0.0566843	0.339249	0.0256361	8.55887	10.4454	10.0749	9.83867	9.89405	9.27853	9.49595	9.05366	8.88811	8.94757	9.26773	8.95572	8.67615	8.43299	8.95053
FBgn0031913	CG5958	0	0.266348	-0.422414	-1.1885	-0.697679	-0.732536	-0.490223	0.117334	0.425883	-0.224728	-0.245235	-0.245236	0.624026	0.330139	0.529845	0.0311868	0.52339	0.234407	0.0660312	2.34836e-05	0.0043772	0.00302919	0.0353743	0.595076	0.064016	0.313253	0.2723	0.272298	0.00941029	0.144227	0.0241694	0.887283	0.0257356	10.8012	11.1369	10.1536	9.90769	9.66613	9.897	10.109	10.2815	10.8005	11.2834	10.3995	10.4377	10.4047	11.5095	11.2035
FBgn0038083	Ugt37A3	0	1.55303	1.37125	0.810172	0.278064	0.0410265	-0.186184	0.535292	0.935739	1.11457	0.435948	0.0746243	1.15073	0.460225	1.1363	0.537522	0.60104	0.00014504	0.000519971	0.0241434	0.412321	0.902915	0.581277	0.122662	0.0106315	0.00314249	0.204145	0.824489	0.00244447	0.181064	0.00270263	0.121202	0.0853746	4.59951	6.18741	6.46187	5.5901	5.83373	4.31799	4.92646	4.63262	5.36589	5.37739	5.81405	5.09498	4.96165	6.02356	5.42939
FBgn0032615	CG6012	0	-0.189842	0.00540767	0.376661	0.563498	0.0396378	0.353462	0.332406	0.670191	1.62763	1.62944	1.01779	0.493691	0.755883	0.9084	1.72837	0.504291	0.433086	0.982044	0.128115	0.0276776	0.869013	0.151933	0.176583	0.0104746	1.1494e-06	1.13127e-06	0.000357522	0.0505402	0.00464636	0.00105047	4.80058e-07	0.0462176	6.28772	5.94445	6.33935	6.48526	6.83421	7.0338	6.22943	6.61661	6.54761	7.23451	8.05301	7.93042	7.21193	6.96883	6.81366
FBgn0038924	CG6028	0	-0.0256236	-0.0473913	-0.200678	0.0112232	-0.352376	-0.323936	0.0189598	0.0508078	0.0761301	-0.0549469	0.281419	0.555674	0.515988	0.39998	0.530593	0.470675	0.840675	0.71038	0.126382	0.929806	0.0110363	0.0180856	0.881724	0.690621	0.551917	0.666985	0.0368476	0.000265531	0.000554967	0.00471411	0.000423022	0.00128745	10.7995	10.7737	10.7951	10.7218	10.6863	10.7567	10.5161	10.567	10.8477	10.8462	10.8287	10.7381	11.0367	11.1154	11.1431
FBgn0029827	CG6048	0	0.109143	0.307708	-0.0169603	0.466975	0.327817	0.0931043	0.243421	0.0226503	-0.647534	-0.688657	1.28245	0.834451	0.631567	0.161037	0.928943	0.731277	0.656444	0.217584	0.944755	0.0676437	0.190121	0.704154	0.325911	0.926271	0.0144211	0.00991282	3.41238e-05	0.00251681	0.0166494	0.512855	0.00101407	0.00667884	7.22851	7.0823	7.34868	7.43944	6.99541	7.71012	7.6712	7.40555	7.41788	7.19345	6.36135	6.26655	8.21999	7.66824	7.70868
FBgn0029828	CG6067	0	-0.106912	-0.740413	-1.47822	-1.06167	-1.29328	-1.07185	-0.271411	-0.0600447	-0.45306	-0.0362235	0.420448	0.282403	0.0668748	0.248183	0.556093	0.402348	0.615463	0.00208495	7.66213e-07	5.88818e-05	4.96431e-06	5.26794e-05	0.209952	0.777389	0.042888	0.864483	0.0584951	0.192789	0.752909	0.250105	0.0152301	0.0691979	11.0793	10.9337	10.0075	9.68583	9.63068	9.80971	9.81138	9.90532	10.6712	11.0646	10.8039	11.2426	11.664	11.4071	11.146
FBgn0086254	Akr1B	0	0.0165283	-0.214591	-0.533994	-0.38647	-0.690724	-0.568603	-0.00325678	-0.0413969	-0.398444	-0.130668	0.263364	0.344727	0.364811	0.0161035	0.523251	0.374718	0.886067	0.0741611	0.000141005	0.00288478	6.27769e-06	6.98713e-05	0.977471	0.720066	0.00226262	0.264801	0.0315237	0.00666013	0.00446321	0.888975	0.000175549	0.00365746	12.9419	12.9413	12.7563	12.571	12.5832	12.5532	12.4588	12.4693	12.9901	12.9971	12.6049	13.07	13.2661	13.1166	13.2607
FBgn0032350	CG6287	0	0.111551	0.00412051	-0.324807	-0.201536	-0.346587	-0.237192	0.205888	0.144714	-0.0437498	0.123882	0.384235	0.389711	0.489363	0.102256	0.370816	0.612862	0.497735	0.9799	0.0580035	0.226534	0.0443427	0.15752	0.217028	0.380937	0.789273	0.452056	0.0274383	0.0255495	0.00661592	0.53385	0.0326281	0.00113698	12.1521	12.29	11.9924	11.9361	11.8913	11.717	11.6418	11.88	12.2198	12.2341	12.1224	12.3101	12.4102	12.3765	12.4992
FBgn0039471	CG6295	0	0.795273	0.560635	0.511844	1.24279	0.787582	1.17158	1.54536	1.49516	1.09503	0.898636	0.847897	1.69737	1.28381	1.67904	0.859474	1.13092	0.0896472	0.223072	0.264505	0.0113655	0.0925723	0.0161251	0.00243829	0.00316156	0.0233132	0.0574788	0.0717026	0.00110374	0.00926709	0.00121482	0.068208	0.0196334	11.391	11.8801	11.6933	11.9559	11.0984	12.3158	12.4368	12.5549	12.9774	12.7137	11.9398	11.6477	11.6007	12.3392	11.9463
FBgn0039470	CG6296	0	1.16945	2.2192	1.94494	1.84402	2.12063	1.38691	1.65697	1.95719	1.97415	0.680324	1.09059	1.43255	1.20815	1.51752	0.989372	1.30534	0.0496488	0.000763033	0.00238843	0.00361891	0.00115136	0.0222506	0.00773061	0.00227044	0.00211655	0.238312	0.0655121	0.0186862	0.0432072	0.0134372	0.0923587	0.0302472	3.88114	4.79168	5.55881	5.15038	5.57575	5.43285	5.34167	5.71208	5.65223	5.43489	4.6114	4.34088	4.69143	5.04556	4.93447
FBgn0039453	CG6403	0	0.384369	0.407568	0.417654	1.21944	0.428666	0.500761	0.518229	0.400083	0.410179	0.423149	0.359239	-0.0130927	0.856448	0.600333	-0.00108166	0.359079	0.2293	0.203415	0.1929	0.00082012	0.181914	0.121849	0.110108	0.211505	0.20065	0.187354	0.260109	0.966726	0.0119931	0.06702	0.99725	0.260314	5.28667	5.42961	5.55881	5.84236	5.83373	6.52799	5.60479	5.81327	5.70882	5.59481	5.44961	5.55522	4.96165	4.50958	5.85506
FBgn0046999	CG6429	0	1.44903	1.52592	0.482591	0.338968	0.0729387	-0.127981	0.214822	0.250392	0.0900808	0.126082	0.0514334	0.0701216	0.02764	0.214127	0.369806	0.282524	0.000167524	9.49806e-05	0.140013	0.293241	0.818689	0.687934	0.501768	0.434606	0.777172	0.692309	0.871543	0.825568	0.930738	0.503138	0.252767	0.378993	8.32698	9.69992	9.57707	9.64909	8.79129	8.48188	7.83394	8.12932	8.22768	8.18433	8.23241	8.32645	8.07566	8.13727	8.50293
FBgn0037818	CG6465	0	0.0940887	-0.150182	-0.448544	-0.0740205	-0.406934	-0.160245	0.117944	0.186568	-0.0482182	0.60243	0.462874	0.142164	0.173775	0.311659	1.03928	0.0346468	0.390541	0.17656	0.000457156	0.49783	0.00113269	0.150576	0.284308	0.0971614	0.657701	1.6818e-05	0.000334468	0.19974	0.120674	0.00871089	5.29906e-09	0.749905	9.57506	9.60989	9.37804	9.56613	9.18509	9.25838	9.22966	9.42336	9.66853	9.59047	9.42888	10.145	10.0537	9.57356	9.72499
FBgn0034166	CG6472	0	-0.342741	-0.257931	-0.280026	-0.185267	-0.346976	-0.86272	-1.03797	-0.829191	-0.32627	-0.260117	-0.57155	-0.096013	-0.548707	-0.714059	-0.492814	-0.0209203	0.0949518	0.202048	0.167568	0.354712	0.091211	0.000268435	3.39491e-05	0.000400668	0.110783	0.198406	0.00841026	0.628762	0.0109069	0.00158515	0.0203306	0.915865	6.24816	6.10372	6.10158	5.89909	6.11863	6.14473	5.99721	5.35735	4.86623	5.43489	5.9176	6.07372	5.66323	6.18468	5.57422
FBgn0034247	CG6484	0	0.275037	0.430884	0.339523	0.435768	-0.0254093	-0.0292682	0.21937	0.251386	0.393247	0.73623	1.93712	1.71227	1.22639	1.16082	2.17293	1.88702	0.469104	0.261249	0.373146	0.256053	0.946322	0.938186	0.562714	0.507709	0.303937	0.0621789	4.36671e-05	0.000175532	0.00365312	0.0054586	1.05169e-05	5.93939e-05	10.7693	11.0771	11.5654	11.6185	11.4218	11.7956	11.1908	11.0555	11.1884	11.18	11.3213	11.7368	12.7191	12.0719	11.7159
FBgn0027550	CG6495	0	-0.30342	-0.299518	0.00773095	0.272199	0.417391	0.841048	1.16109	1.14239	0.791843	1.05063	0.856311	0.15377	0.859353	0.279801	0.602863	0.29009	0.16967	0.174968	0.971403	0.215857	0.0640998	0.000792188	2.45276e-05	2.9918e-05	0.00135852	8.01012e-05	0.000669968	0.478648	0.000647954	0.203794	0.0103295	0.188317	9.48221	9.31426	9.16008	9.14441	9.7061	9.77184	10.1674	10.6505	10.8231	10.8912	10.6754	10.825	10.3741	9.58564	10.6091
FBgn0040606	CG6503	0	-0.00846555	-0.282086	-0.771707	-0.267239	-0.72367	-0.591302	-0.169723	-0.260825	-0.185117	0.128197	0.248564	0.226944	0.389887	0.231495	0.598398	0.534741	0.973068	0.268108	0.00543816	0.293352	0.00842105	0.0269274	0.500971	0.304773	0.463432	0.610353	0.327484	0.370347	0.131066	0.361025	0.0253503	0.0431379	13.9365	13.8434	13.2786	13.1014	13.398	13.9397	13.2929	13.3762	13.6184	13.6953	13.9581	13.9424	14.0768	14.0222	14.2009
FBgn0033879	Echs1	0	-0.0531633	-0.184845	-0.457118	-0.0679474	-0.472322	-0.306755	-0.117259	-0.020592	-0.138176	-0.0757307	0.0818322	0.228102	0.176891	0.158947	0.274974	0.269133	0.646961	0.121596	0.000706182	0.558975	0.000517416	0.0142968	0.317323	0.858881	0.240928	0.515291	0.482424	0.0598354	0.137497	0.179737	0.0259681	0.0289076	11.4966	11.4894	11.2178	11.2636	11.1321	11.4106	11.1044	11.4437	11.36	11.4591	11.4299	11.5367	11.5453	11.6553	11.6049
FBgn0035673	CG6602	0	-0.173941	-0.202779	-0.617736	-0.382459	-0.848736	-0.940149	-0.974131	-1.23849	-1.28735	-0.887003	-0.139116	0.196163	-0.192037	-0.72706	-0.0985421	0.354788	0.389396	0.317275	0.00533619	0.0673115	0.000354294	0.000120732	8.11572e-05	4.06401e-06	2.39083e-06	0.000225507	0.489741	0.332932	0.342963	0.00149229	0.623604	0.0878426	10.3864	10.0743	10.2479	10.3041	9.93591	9.86671	9.58246	9.56974	9.29162	9.03151	9.12142	9.43095	10.1548	10.2699	9.96886
FBgn0037934	CG6830	0	1.39981	1.33143	0.19165	0.33644	0.237691	-0.0956211	0.23221	0.330118	0.220057	0.147631	0.483122	0.682392	0.688244	0.286521	1.05281	0.838023	1.56829e-05	2.91909e-05	0.448181	0.189539	0.348755	0.703569	0.35974	0.197636	0.384922	0.557888	0.065296	0.0122174	0.0115976	0.261048	0.000391864	0.00295433	9.47151	11.0941	11.3602	10.8388	10.3616	9.97561	10.1725	10.1821	10.0679	10.0692	10.2298	9.99115	10.505	10.4992	10.5056
FBgn0036262	CG6910	0	-0.0976702	-0.90026	-1.82167	-1.63663	-1.71302	-1.68292	-0.75283	-1.07092	-1.71282	-1.71421	-0.464301	0.341818	0.195469	-0.292871	-0.454087	0.816155	0.842832	0.0789249	0.00127147	0.00307309	0.00213761	0.00246698	0.137238	0.0395305	0.00213967	0.00212559	0.351043	0.490176	0.691951	0.553736	0.361513	0.108808	13.7827	13.6945	12.5321	12.0787	11.8791	11.5958	11.7124	11.7096	12.4076	12.2247	11.8103	12.1011	13.3784	13.8536	13.8429
FBgn0038290	CG6912	0	-0.537565	-0.67618	-2.02326	-1.27857	-1.55661	-0.892826	-0.00985806	0.293397	0.509329	0.536549	0.565026	0.385954	0.77673	0.511733	0.876731	0.0477876	0.225389	0.131284	0.000134718	0.00747831	0.00169731	0.0508311	0.981925	0.502597	0.249814	0.226234	0.203436	0.379797	0.0857479	0.24766	0.0547528	0.912563	6.61764	6.54557	6.44499	5.48284	5.22179	5.31296	5.74779	6.2341	7.25641	7.65322	7.92963	8.31679	8.08511	7.53508	7.89948
FBgn0034187	CG6967	0	0.940843	1.45106	0.20429	0.402769	0.562281	0.670866	0.30244	1.30806	0.719366	1.13101	1.22491	0.85661	0.492348	1.50257	3.12341	0.353533	0.200969	0.0548322	0.776966	0.577627	0.438629	0.356979	0.675316	0.0808857	0.324056	0.127596	0.100567	0.242655	0.496894	0.0474727	0.000282571	0.624682	3.3935	3.73573	5.32051	4.19044	3.63392	3.88543	3.47785	3.74192	3.70833	5.04946	4.92148	4.90191	5.07988	3.91569	4.34626
FBgn0039008	CG6972	0	0.160143	0.394551	0.168236	0.359838	0.130934	0.0824503	0.197312	-0.00186113	0.148789	-0.256156	-0.124853	-0.296045	-0.262775	-0.45587	-0.298232	-0.427591	0.384537	0.040507	0.361444	0.0595284	0.475706	0.652074	0.28635	0.991858	0.418532	0.170403	0.496188	0.115894	0.160131	0.0198745	0.113388	0.0277281	9.50965	9.59656	10.0147	9.787	9.53908	9.52609	9.40823	9.51634	9.42427	9.23946	9.36802	9.05776	9.02711	8.81588	8.92712
FBgn0031930	CG7025	0	0.552793	0.671387	0.0618809	1.02229	0.487581	1.22546	1.91354	1.64845	1.57171	1.25177	1.63131	1.48765	1.29008	1.26035	1.67947	1.57091	0.0680304	0.0295813	0.831218	0.00192792	0.10434	0.000368341	1.68205e-06	1.24978e-05	2.27661e-05	0.000297253	1.42792e-05	4.42888e-05	0.000217619	0.000277183	9.83048e-06	2.29101e-05	6.05536	6.59238	6.72218	6.708	6.52847	7.25327	6.6639	8.03296	8.06379	7.86154	8.04845	7.42827	7.60275	7.72175	7.92671
FBgn0038849	CG7079	0	-0.256796	-0.829558	-1.06038	-0.656345	-1.09951	-1.27747	-0.819701	-1.11675	-1.28353	-0.94053	-0.673731	-0.0165516	-0.483659	-1.04239	-0.329087	-0.192563	0.199842	0.000362828	2.32915e-05	0.00291572	1.48017e-05	2.00129e-06	0.000408661	1.21384e-05	1.87292e-06	9.57196e-05	0.0023698	0.93275	0.021363	2.87296e-05	0.104809	0.332007	9.00099	8.71406	7.91851	7.83068	7.98975	8.26073	7.67836	7.78147	7.854	7.64105	7.69329	8.00444	8.16308	8.88005	8.31987
FBgn0030895	CG7135	0	0.511529	0.55718	0.469097	0.469173	0.0273575	0.439508	0.412399	0.789617	0.959784	1.0747	0.721634	0.874243	0.987194	0.806226	0.959694	0.347202	0.0364535	0.0240127	0.0530624	0.0530271	0.905753	0.0683883	0.0857413	0.00246794	0.000433601	0.00013405	0.00489168	0.00104178	0.00032745	0.00208513	0.000434002	0.143715	7.22851	8.09333	7.96661	8.08412	8.21805	7.90412	7.99171	8.33901	8.21797	8.53597	8.59926	8.76305	8.194	8.32187	8.38514
FBgn0038595	CG7142	0	1.48372	1.58315	0.449094	0.590289	0.409862	-0.338074	0.277115	0.769869	1.11422	0.929257	0.469224	0.32391	-0.197465	0.525811	0.739507	0.505589	3.33105e-06	1.34837e-06	0.0686865	0.0199521	0.094386	0.162987	0.249029	0.00358825	0.000115737	0.000734581	0.0580711	0.180475	0.407549	0.0356563	0.0048315	0.0425539	5.80577	7.28587	7.42813	6.52185	6.62263	6.45905	5.95065	5.60325	6.09588	6.70195	6.70024	6.78352	6.22163	5.90519	5.67403
FBgn0031942	CG7203	0	-1.48001	-1.90478	-1.86935	-1.81316	-2.20856	-2.65893	-2.06586	-2.25622	-2.62189	-2.16114	-2.21868	-1.29986	-2.20638	-2.6646	-2.1852	-2.07186	0.00620991	0.000817913	0.00097047	0.00127247	0.0001888	2.23255e-05	0.000375596	0.000150167	2.6534e-05	0.000237199	0.000179829	0.0142176	0.00019079	2.17438e-05	0.000211255	0.000364865	7.86686	7.59258	7.16505	7.55868	7.18223	7.34017	7.08618	6.84887	7.03084	6.86773	6.33167	6.95511	6.81726	8.05627	6.46923
FBgn0031940	CG7214	0	-1.10373	-1.8182	-1.59667	-0.641439	-1.42025	-2.10845	-1.31734	-1.26572	-1.46695	-1.19035	-1.42291	-0.69089	-1.48091	-1.51659	-1.4707	-1.37532	0.027781	0.000869803	0.00263365	0.183103	0.00627059	0.000202421	0.0102941	0.0131499	0.00499356	0.0187014	0.00619015	0.153034	0.00466349	0.00391344	0.00490258	0.00779463	7.42756	7.06027	6.41063	7.58486	6.6527	7.60556	7.11813	6.65801	7.31227	6.89872	7.07644	7.63659	6.81726	7.86341	7.42331
FBgn0030966	shop	0	-0.224028	-0.218836	-0.41036	-0.248199	-0.528551	-0.19099	0.0739909	0.22282	0.308617	0.365909	0.3464	0.214407	0.373594	0.403001	0.572582	0.286015	0.203762	0.214018	0.025881	0.161014	0.00564593	0.275938	0.66898	0.206113	0.0853531	0.0443267	0.0556972	0.223077	0.0404576	0.0283369	0.0031288	0.109022	8.38284	8.40002	8.23557	8.13815	8.20796	7.96506	8.04807	8.29157	8.33495	8.62822	8.80771	8.96811	8.72233	8.45949	8.66939
FBgn0032282	CG7299	0	0.313937	0.17553	1.35389	0.886408	1.35855	0.908857	1.8494	2.04659	1.70204	1.30794	0.632383	1.37158	1.51498	1.81695	1.0525	0.920056	0.43685	0.662083	0.00270186	0.0365892	0.00262937	0.0325496	0.000145861	4.62641e-05	0.000347382	0.0035301	0.125671	0.00243675	0.0010491	0.000176481	0.0150343	0.0306918	6.26808	6.76576	6.01274	6.22174	8.08103	7.2451	7.69963	7.52224	7.98579	8.14179	7.77828	7.2772	6.73555	7.56466	8.31472
FBgn0030968	CG7322	0	0.0130189	-0.182152	-0.692809	-0.333572	-1.1302	-0.940139	-0.360014	-0.238248	-0.331167	-0.219118	-0.145399	0.355178	0.442573	0.352893	0.465802	0.497809	0.926048	0.203345	6.83491e-05	0.0257875	8.5529e-08	1.33462e-06	0.0171516	0.100842	0.0267477	0.129329	0.306343	0.0184939	0.00454302	0.0191621	0.00309287	0.00181215	10.9703	11.1578	10.7295	10.5608	10.4732	10.674	10.0673	10.2837	10.5602	10.7991	10.7524	10.9252	10.9674	11.2626	11.3653
FBgn0037146	P5CS	0	0.297343	0.258275	-0.203351	-0.33912	-0.505193	-0.259755	0.102748	0.260982	0.149193	0.281716	0.491883	0.561869	0.54552	0.608026	0.5217	0.607079	0.258191	0.324135	0.435419	0.199347	0.0619446	0.321437	0.69183	0.319214	0.565782	0.283267	0.0685324	0.0397906	0.0452978	0.0273813	0.0545616	0.027595	13.0436	13.4074	12.9962	12.8898	12.7757	12.5903	12.3926	12.6949	13.015	13.3132	13.3725	13.3159	13.3294	13.5071	13.4427
FBgn0036738	CG7542	0	-0.0174149	0.965275	2.71186	3.13691	2.82891	3.23086	3.67678	3.87083	4.53964	4.03913	3.14411	3.74828	3.80255	4.337	3.8444	3.13798	0.975526	0.100529	9.99108e-05	1.77494e-05	6.17673e-05	1.22089e-05	2.1645e-06	1.04568e-06	9.63615e-08	5.63647e-07	1.72455e-05	1.65245e-06	1.34831e-06	1.94485e-07	1.15355e-06	1.76734e-05	6.20749	6.71025	8.99595	8.35644	9.48579	10.4996	10.4039	10.1069	10.7989	11.1017	11.3037	10.8027	10.044	10.7202	10.6423
FBgn0028945	CG7631	0	1.05223	1.70528	1.03282	2.0239	2.36398	1.86534	2.35794	2.05942	2.37236	1.69445	2.37784	2.55107	2.48285	2.45855	2.4605	2.54935	0.106493	0.0126365	0.11269	0.0039986	0.00112857	0.00713044	0.00115443	0.00350821	0.0010937	0.0131286	0.00107146	0.000559077	0.000722402	0.000791437	0.00078568	0.000562698	2.8756	4.12344	5.46146	5.95367	5.44439	6.05415	5.80124	6.01793	6.43471	6.1004	6.25466	5.522	6.30492	6.54283	6.6103
FBgn0038631	CG7695	0	0.069098	0.414042	0.314756	1.04287	0.680422	0.807326	0.739834	0.537804	0.672665	0.273822	0.367461	0.334274	0.45164	0.515961	0.384147	0.0114087	0.761051	0.0795487	0.175561	0.000153182	0.0065261	0.00177948	0.00356832	0.0262751	0.0070557	0.236029	0.116748	0.151458	0.0575373	0.0322094	0.101998	0.959909	11.0085	11.0452	11.5925	11.35	11.3335	11.7588	11.4018	11.5331	11.3378	11.1779	11.4937	10.773	11.0336	11.0628	11.1496
FBgn0038652	CG7720	0	0.36084	1.29909	0.277995	0.213708	0.845918	0.897014	0.93877	1.14942	1.00844	0.0507877	-0.461529	0.310268	0.562004	0.786361	-0.310548	0.14466	0.22506	0.000215114	0.346337	0.467057	0.00819058	0.00549174	0.00394689	0.000723735	0.00226168	0.86191	0.125011	0.294555	0.0653611	0.0129522	0.294131	0.62124	11.3449	11.8809	12.7953	12.3072	11.5482	11.5497	12.345	12.4235	12.1414	12.7004	12.2524	11.2368	10.758	11.971	11.9007
FBgn0033047	CG7882	0	0.0171716	-0.188132	-0.285705	0.110298	-0.279242	-0.113651	0.139536	-0.105711	-0.728923	-1.12001	-0.869605	-0.102297	-0.242416	-0.0180166	-0.728394	-0.0381054	0.934337	0.371558	0.180351	0.59793	0.189967	0.586926	0.505557	0.61314	0.00204683	2.50806e-05	0.000415243	0.624581	0.252682	0.931114	0.00205906	0.85498	9.68098	9.57536	9.37582	9.53961	9.35702	9.50914	9.35113	9.72877	9.67919	9.52578	8.75835	8.56935	9.19154	9.46268	9.39278
FBgn0028534	CG7916	0	-0.505123	-0.129301	-0.371218	0.454691	-0.296479	0.241151	0.936455	0.84441	0.646888	0.709294	0.597596	0.882287	1.01952	0.881812	1.09941	1.17496	0.0769665	0.638311	0.185758	0.108802	0.286757	0.383932	0.0024904	0.00542787	0.0269165	0.0164562	0.0392388	0.00394582	0.00122151	0.00396171	0.000613241	0.000319478	11.2252	10.7282	11.688	11.228	11.345	12.0374	11.5906	12.2837	12.5928	12.2767	12.4171	12.3974	12.0807	12.3417	12.8396
FBgn0028533	CG7953	0	-0.403299	0.196386	-0.14664	0.814302	0.0213602	0.493209	1.1338	1.16648	0.900177	0.706664	0.753933	0.960707	1.46741	1.5188	1.72298	1.62762	0.262834	0.580995	0.679731	0.0306209	0.951946	0.17418	0.00411056	0.00331827	0.0182039	0.0571079	0.0436218	0.0124912	0.000448563	0.000318269	8.21094e-05	0.000154246	11.371	10.988	12.1921	11.7263	11.6369	12.5151	12.0181	12.6275	12.8121	12.6556	12.628	12.3369	12.1556	12.181	13.2292
FBgn0038115	CG7966	0	0.22911	0.149693	-0.276499	0.0110736	-0.395829	-0.247486	0.382375	0.466025	0.509115	0.686941	0.480504	0.55488	0.771075	0.70298	0.874323	0.657335	0.240864	0.438944	0.160162	0.953993	0.0497655	0.206484	0.0572818	0.0231865	0.0142056	0.00169025	0.0196983	0.00832655	0.00059981	0.00138812	0.000168184	0.00242808	10.4737	10.8228	10.4789	10.4405	10.4754	10.5642	10.1976	10.2344	10.7416	11.0457	11.178	11.3339	10.9978	11.0859	11.2083
FBgn0028532	CG7968	0	0.401707	1.01561	0.142441	1.09917	0.676964	0.945163	1.82929	1.8818	1.75893	1.28774	1.79949	1.87314	2.16961	2.06682	2.33633	2.30755	0.369129	0.0308332	0.747952	0.0205975	0.137192	0.0429211	0.000457052	0.000345169	0.000665936	0.00799567	0.000536049	0.000361513	7.48355e-05	0.000128831	3.1301e-05	3.63493e-05	6.32622	6.83227	8.05825	7.85956	7.49597	8.13821	7.5593	8.46488	8.90031	8.78846	8.82379	8.41053	8.58244	8.6371	9.44317
FBgn0034117	CG7997	0	0.325777	0.0469665	-0.655898	-0.550329	-1.03916	-0.778272	-0.129053	0.0179342	0.0422191	0.315161	0.342252	0.507207	0.680795	0.58147	0.726801	0.689856	0.210536	0.853933	0.016959	0.0409328	0.000523238	0.00576738	0.613947	0.943935	0.868545	0.225203	0.189261	0.0576493	0.0136751	0.0317497	0.00913236	0.0126372	10.6116	10.9375	10.3168	9.88153	10.1381	9.90479	9.44648	9.64374	10.157	10.4352	10.8261	11.1189	11.0373	10.9533	11.193
FBgn0031011	CG8034	0	-0.0234406	-0.238111	-0.527434	-0.64677	-0.43202	-0.524899	-0.239976	-0.0317546	0.0672628	0.331707	0.227117	0.175476	-0.0672899	0.45383	0.541663	0.33927	0.903776	0.227985	0.0122116	0.00298662	0.0353818	0.0125725	0.224496	0.869931	0.729016	0.0985601	0.24941	0.370298	0.728911	0.0279262	0.0103621	0.0916116	10.2948	10.2476	9.90635	10.0771	9.87025	9.33925	9.94948	9.95738	10.0733	10.2781	10.5343	10.8284	10.6704	10.3752	10.1299
FBgn0037607	CG8036	0	0.0569156	-0.175296	-0.499258	-0.556647	-0.792891	-0.646586	-0.296673	-0.127594	-0.378727	-0.414796	-0.053221	0.444588	0.389116	0.125827	0.176519	0.429153	0.67743	0.208332	0.001407	0.000520537	9.40635e-06	0.000110021	0.0396941	0.355263	0.0108378	0.00595235	0.697218	0.00359631	0.00913265	0.361824	0.2053	0.00467305	14.2771	14.5275	14.1354	13.8485	13.9404	13.6318	13.636	13.7413	13.9241	14.2252	13.9661	14.0534	14.2215	14.7125	14.6067
FBgn0033388	CG8046	0	2.75123	2.13405	1.48104	1.24596	1.00177	1.56349	1.70883	1.74245	1.08827	1.71072	1.62348	1.47998	1.61244	1.57757	1.4065	1.12466	7.12559e-06	0.000150898	0.00416274	0.0131748	0.0407731	0.00275248	0.00131807	0.00111068	0.0276005	0.00130544	0.00203295	0.00418478	0.00214979	0.00256394	0.00602867	0.02334	3.65783	6.05998	5.32051	3.99609	5.05169	4.04447	3.47785	4.57615	4.96246	4.52194	4.79665	4.61738	4.29488	4.50958	4.57004
FBgn0033999	CG8093	0	-0.776586	-0.238103	-0.215842	0.0162814	-0.320851	-0.470076	0.248875	0.299391	0.128298	0.0500457	0.0132046	0.545536	0.691675	0.541698	0.619486	0.853848	0.00292862	0.311483	0.357781	0.9441	0.177054	0.0536982	0.290671	0.206485	0.582021	0.829444	0.95465	0.0274239	0.00681717	0.028403	0.0137272	0.00134058	10.2492	9.39349	10.2898	10.1722	10.4294	10.078	10.0796	10.3484	10.7609	10.5413	10.6894	10.6866	10.4309	10.7697	11.0966
FBgn0037684	Srr	0	0.243559	-0.136879	-1.71265	-1.66723	-1.94124	-1.73075	-0.448444	0.036889	-0.183871	-0.359158	-0.103844	0.111514	-0.0886609	0.0500675	-0.128322	0.335769	0.558061	0.741278	0.000452174	0.000586302	0.000122892	0.000407695	0.285757	0.929008	0.657756	0.390143	0.802104	0.787849	0.830525	0.903761	0.756885	0.421201	11.323	11.3003	10.2307	8.88482	9.53101	8.92687	8.82433	8.99024	10.7124	11.2014	10.7453	10.5094	10.9731	11.1987	11.1554
FBgn0033365	CG8170	0	-0.486207	-0.807779	-0.927144	-1.13321	-0.576677	-1.2548	-1.1008	-1.43626	-1.39924	-0.678981	0.0711096	-0.215422	-0.678726	-1.37625	0.102241	0.0450861	0.045414	0.00202971	0.00059812	7.29651e-05	0.0198681	2.16418e-05	0.000101298	3.73542e-06	5.31234e-06	0.00739971	0.758198	0.3557	0.00741834	6.62267e-06	0.658452	0.845136	7.60245	7.38669	6.84306	7.07103	6.6675	6.01626	7.08618	6.61661	6.78982	6.54105	6.40477	7.05138	7.60932	7.22501	6.91234
FBgn0034045	CG8249	0	-0.150195	0.295184	0.250997	0.185893	-0.0634222	-0.106939	0.156122	0.119616	-0.0569472	-0.0202204	0.631322	0.482993	0.483256	0.61644	0.865763	0.834699	0.602276	0.31044	0.386725	0.519695	0.825339	0.710133	0.588132	0.677736	0.842907	0.943877	0.0376903	0.104092	0.103916	0.0419427	0.00628739	0.00804486	8.70482	8.4893	9.23318	9.53066	9.28206	8.88806	8.79169	8.82134	8.79316	8.84789	8.79688	8.82223	9.16057	9.07428	9.2164
FBgn0037727	Nepl12	0	0.47427	0.46614	-0.127219	0.0714678	-0.387999	0.130988	0.323526	0.402987	0.864814	1.1203	0.884363	0.432424	1.03679	0.667241	1.19472	1.00002	0.0812442	0.086203	0.627709	0.784858	0.148682	0.617614	0.224821	0.1344	0.00320082	0.000319591	0.00268847	0.109668	0.000680607	0.0177561	0.000163299	0.000949282	6.66347	7.48919	7.03574	6.52185	6.78075	6.48702	6.0423	6.73741	6.99716	7.15973	7.68744	7.92407	7.77039	6.93901	7.7925
FBgn0033742	Nepl10	0	0.0136085	0.155042	0.428225	0.983593	0.746841	1.02136	1.3992	1.25565	1.02818	1.06766	0.867403	0.525793	1.34831	1.13776	1.1012	0.381118	0.937227	0.374368	0.0207995	1.21757e-05	0.000291364	7.46526e-06	7.92413e-08	4.12547e-07	6.83846e-06	4.13177e-06	5.67039e-05	0.00588644	1.40683e-07	1.71715e-06	2.70724e-06	0.0370936	7.53008	7.54578	7.63575	7.80864	8.09752	8.506	8.38651	8.61958	8.80618	8.85581	8.6898	8.41506	8.17199	7.9778	8.74402
FBgn0035781	CG8560	0	-0.704619	-0.79879	-0.689211	-0.515841	-0.861553	-0.850374	-0.664665	-0.79097	-1.23817	-0.848959	-0.92124	-0.445751	-1.10324	-1.24658	-0.967208	-0.735649	0.00750184	0.00303422	0.00867845	0.0416145	0.00164317	0.00183358	0.0109268	0.00327372	4.09505e-05	0.0018592	0.000913238	0.0745618	0.000151964	3.77679e-05	0.000580199	0.00558148	12.7888	12.2628	11.9634	11.8653	12.0631	11.9477	12.1067	12.1037	12.0351	11.8633	11.5025	11.8682	11.8613	12.3796	11.5242
FBgn0035779	CG8562	0	-1.1748	-1.20449	-1.4678	-0.980618	-1.30526	-1.06201	-0.625328	-1.00215	-1.3724	-0.705954	-0.492343	-0.272269	-0.830257	-1.07684	-0.373412	-0.328346	5.25352e-05	3.91036e-05	3.08282e-06	0.000373103	1.45316e-05	0.000163253	0.0130826	0.000299709	7.60247e-06	0.00597618	0.0444701	0.24958	0.00172198	0.000140511	0.119523	0.168128	12.8594	11.8683	11.5601	11.2078	11.3724	11.2495	11.743	11.8789	12.1307	11.5962	11.4824	12.0976	12.3908	12.4176	11.8756
FBgn0035742	Acbp4	0	0.370933	0.159099	-0.44881	0.00956385	-0.240886	-0.454305	0.119207	0.109345	-0.0175776	-0.182295	-0.120173	0.421148	0.545182	0.834423	0.693924	0.612327	0.168436	0.546836	0.0992095	0.970975	0.364472	0.0954099	0.651016	0.678069	0.946684	0.490597	0.648392	0.120362	0.0485868	0.00434793	0.0146034	0.0286073	5.91084	6.4807	6.39314	6.15343	6.16109	6.16219	6.01993	6.08017	6.54761	6.38932	6.36135	5.7399	6.35268	6.48211	6.559
FBgn0038135	CG8773	0	-0.185357	0.125491	-0.120715	0.0853351	0.403963	0.36341	0.999072	0.758118	0.334083	0.259974	0.820727	1.37626	1.07613	0.931506	0.86392	1.284	0.591479	0.715802	0.726141	0.804289	0.248467	0.297628	0.00809582	0.0372953	0.337303	0.453193	0.0254223	0.000625735	0.00484966	0.0125878	0.0193951	0.00118006	8.66031	8.26207	8.91859	8.69361	8.55701	8.4467	9.0836	9.34525	9.68977	9.43004	8.94148	9.0779	9.36847	9.69002	9.78389
FBgn0033733	CG8834	0	-0.164279	0.039882	-0.466366	0.00462878	-0.0861711	-0.301925	-0.136832	-0.563795	-1.65926	-1.48206	1.08786	0.902704	0.493914	-0.323372	1.05853	1.12778	0.627155	0.905864	0.176689	0.989047	0.798457	0.375373	0.685513	0.10596	7.14514e-05	0.000245306	0.00385808	0.0134538	0.153603	0.343105	0.00471829	0.00292897	11.2461	10.9682	11.6214	11.437	10.9474	11.2382	11.2125	11.2206	11.5316	10.6933	9.58172	10.0651	12.3585	11.8446	11.7066
FBgn0031520	CG8837	0	0.896249	1.02423	0.931379	0.957598	0.680778	0.526277	0.589844	0.49579	1.04024	0.574683	0.387417	0.460707	0.653099	1.04232	0.57298	0.47998	0.00035817	8.6286e-05	0.000241912	0.000180614	0.00394157	0.020421	0.0105214	0.027818	7.23235e-05	0.0123495	0.0785798	0.0393673	0.0053319	7.06827e-05	0.0125728	0.0325687	8.43222	9.28843	9.45382	10.0302	9.26512	9.13122	9.01456	8.95745	8.72962	8.77461	9.37895	8.83919	8.4533	8.50598	8.86863
FBgn0030688	CG8952	0	0.894985	1.23788	1.1102	1.38112	1.54225	1.03134	1.05278	1.16947	1.11612	0.906451	0.876293	1.04757	1.11363	1.03755	1.06054	0.683204	0.00065904	1.87597e-05	6.92658e-05	4.5203e-06	9.70449e-07	0.000157348	0.000125788	3.76244e-05	6.51472e-05	0.000584115	0.000802298	0.000132811	6.68527e-05	0.000147459	0.000116008	0.00597742	8.65653	9.47068	9.96228	10.5207	9.8574	10.0277	9.97442	9.79985	9.79807	9.91487	9.43587	9.42198	9.45124	9.4066	9.50772
FBgn0028920	CG8997	0	-0.451993	-0.0526588	-0.324674	0.553897	-0.222267	0.306787	0.972759	0.974878	0.757879	0.621697	0.591191	0.866602	1.24512	1.22666	1.42271	1.33403	0.123588	0.853318	0.26179	0.0628321	0.438484	0.288173	0.00247382	0.00243109	0.0139098	0.0388273	0.0483515	0.00587486	0.000258232	0.000301016	5.98001e-05	0.00012377	11.9877	11.5735	12.5301	12.1076	12.1018	12.8786	12.4491	13.0509	13.2983	13.1024	13.1561	12.9438	12.7176	12.887	13.653
FBgn0028540	CG9008	0	-0.0722479	-0.16351	-0.22834	-0.28142	-0.38428	-0.408114	-0.316078	-0.28549	-0.180654	-0.149301	0.181416	0.174505	0.0975216	-0.0211705	0.210425	0.322334	0.495625	0.131913	0.0402465	0.0136701	0.00144441	0.000846526	0.00651596	0.0125461	0.0980342	0.166938	0.0967186	0.109215	0.360005	0.840894	0.0568119	0.00568755	10.9442	10.8946	10.9048	10.6513	10.8248	10.674	10.7776	10.5742	10.6232	10.6985	10.8661	10.8586	11.1648	11.0046	11.1004
FBgn0033582	CG9084	0	0.543914	1.13861	0.928775	0.837944	1.03274	0.360758	0.440454	1.03253	1.0437	0.325656	0.555405	1.22515	1.08825	1.24823	0.854524	1.19702	0.024794	5.70753e-05	0.000501794	0.00129369	0.000169969	0.123125	0.0634131	0.000170331	0.000151699	0.161704	0.0222384	2.37137e-05	9.57304e-05	1.88079e-05	0.00108864	3.14985e-05	5.91084	6.46402	7.19564	7.23426	7.25264	6.84138	7.06449	6.53006	6.34829	7.06274	6.86474	6.28647	6.55678	7.04078	7.0915
FBgn0035189	CG9119	0	0.132585	-0.0400377	-0.0687074	0.0838765	-0.982894	-0.754885	-0.176965	0.242188	0.0893809	-0.158464	-0.112331	0.825829	0.81966	1.05839	0.618253	0.90048	0.500128	0.837809	0.725656	0.668612	5.57178e-05	0.000867732	0.370262	0.224139	0.648389	0.42144	0.567178	0.000367462	0.000395958	2.29035e-05	0.00447108	0.000149219	11.1654	11.3908	11.2258	11.4968	11.3514	11.3936	10.5487	10.648	11.1372	11.3945	11.2743	11.1787	10.9712	11.7469	11.8743
FBgn0032913	CG9259	0	0.100929	-0.000978158	-0.16176	0.318668	-0.143497	0.00133338	0.493312	0.710884	0.137674	-0.560147	-1.25452	0.130184	0.398712	0.665125	-0.642872	-0.0776469	0.60999	0.996043	0.41603	0.117435	0.469809	0.994605	0.0197872	0.00159141	0.487791	0.00933756	2.77903e-06	0.511501	0.0540022	0.00274335	0.00356861	0.694356	12.0992	12.2721	12.2335	12.1695	11.9613	12.1954	12.3306	12.2111	12.7788	12.7465	12.0376	11.4538	10.8544	12.2913	12.5749
FBgn0032889	CG9331	0	-0.0576175	-0.246449	-0.618145	-0.319085	-0.902249	-0.754593	-0.089683	-0.0618084	0.0212223	0.189479	0.380911	0.522908	0.528442	0.429424	0.797065	0.594588	0.634771	0.0523025	4.59608e-05	0.0146633	2.79051e-07	3.62503e-06	0.461492	0.610505	0.860764	0.128341	0.00460881	0.000290674	0.000260884	0.0018077	1.69807e-06	7.22357e-05	11.9216	11.9166	11.6275	11.4418	11.4806	11.5439	11.1508	11.2842	11.8339	11.9546	12.1113	12.2738	12.3781	12.2817	12.374
FBgn0034588	CG9394	0	-0.349757	-0.368685	-0.0443419	-0.0371195	-0.213885	0.0888213	0.542907	0.451674	0.212353	0.214138	0.289457	0.814783	0.550581	0.46388	0.128928	0.602136	0.10659	0.0900608	0.832535	0.859477	0.313768	0.672416	0.0162926	0.0411897	0.317159	0.313212	0.177282	0.000815653	0.0150309	0.0365166	0.540389	0.00867324	9.81731	9.67658	9.40665	9.36937	9.91745	9.68847	9.73103	10.0169	10.3595	10.2879	10.0306	10.0197	9.84828	10.5333	10.2587
FBgn0033110	CG9447	0	1.20523	1.10603	0.428026	0.00588063	0.0984946	0.173054	0.221347	0.199396	0.0275685	-0.17554	-0.243431	-0.201851	0.241629	0.0585787	0.177473	0.131713	7.73163e-05	0.000198629	0.0941438	0.980976	0.69021	0.485579	0.374269	0.422612	0.911007	0.479412	0.329497	0.417018	0.333006	0.81238	0.474647	0.594623	5.60119	6.5135	6.65037	6.38952	5.85974	5.24906	5.44604	5.35735	5.53192	5.40643	5.33458	5.13947	5.58541	5.10047	5.70583
FBgn0037764	CG9459	0	-0.21793	-0.360928	-1.12382	-0.945922	-0.942297	-0.841336	-0.423147	-0.293597	-0.166665	0.0181478	0.188669	0.0918616	-0.725631	-0.455186	0.242553	0.149466	0.208878	0.0439157	1.61741e-06	1.62029e-05	1.70055e-05	6.66398e-05	0.0202858	0.0955528	0.332542	0.914968	0.27425	0.590194	0.000329927	0.0134127	0.163876	0.383741	10.3495	10.1002	9.90635	9.59217	9.3247	9.37149	9.20012	9.38278	9.67919	9.85293	10.1147	10.3098	10.3952	10.3386	9.53674
FBgn0034618	CG9485	0	-0.23508	-0.339862	-0.612078	-1.16815	-0.524526	-0.585531	0.0817747	0.332555	-0.107548	0.245708	0.202672	0.245866	0.520723	0.355222	0.610455	0.251973	0.567901	0.411059	0.146152	0.00913732	0.209802	0.163527	0.841945	0.421022	0.793201	0.550682	0.622061	0.550429	0.212996	0.390612	0.147169	0.540663	9.57506	9.82442	9.71193	9.45227	9.52696	8.16009	9.76337	9.66758	10.4525	10.7763	10.188	11.0063	10.6688	10.5653	10.6361
FBgn0031805	Nepl4	0	-0.823045	-1.21345	-1.02099	-0.760678	-0.763622	-0.580515	-0.276893	-0.377333	-0.102549	-0.0136416	-0.0533514	-0.455346	-0.468537	-0.328654	0.0916951	-0.380805	0.00221171	4.62611e-05	0.000308791	0.00407986	0.00396432	0.022419	0.251743	0.123419	0.666709	0.954208	0.822413	0.0664906	0.0595943	0.176569	0.700039	0.120204	9.44333	8.82274	8.5634	8.45905	8.89241	9.11563	9.17756	9.27603	9.49235	9.18604	9.47034	9.56949	9.58389	8.79523	9.2081
FBgn0030594	fiz	0	-0.0579361	-0.0728459	-0.315097	-0.163226	-0.37491	-0.483216	-0.117036	-0.0915578	-0.398414	-0.329165	0.130104	0.317928	0.275776	0.167566	0.338158	0.414621	0.742196	0.679408	0.0846998	0.358579	0.0432267	0.0115057	0.508159	0.603918	0.0327686	0.0726329	0.462564	0.0821399	0.128042	0.346217	0.0657364	0.026973	12.0225	12.0332	12.0392	12.1447	12.0359	11.6965	11.9741	11.8995	12.1259	12.0453	11.7463	11.8899	12.388	12.298	12.3842
FBgn0032076	Argl	0	-0.0135865	-0.271883	-0.980092	-1.0311	-1.62674	-1.47518	-0.71734	-0.518901	-0.689282	-0.568199	-0.26795	0.170262	0.177534	0.00937672	0.209651	0.409165	0.953412	0.25035	0.000376085	0.00022394	7.22901e-07	2.88801e-06	0.00535044	0.0351717	0.00705328	0.0224363	0.257042	0.467086	0.448543	0.967837	0.372179	0.0900006	11.8338	11.8746	11.3472	11.0617	10.8806	10.6229	10.1456	10.2229	10.847	11.2853	11.0832	11.3541	11.6945	11.8729	11.9865
FBgn0031813	Acox3	0	-0.0795093	-0.178221	-0.339967	-0.0640524	-0.0494143	0.0218255	0.501973	0.481718	0.446945	0.351065	0.345646	0.642182	0.644519	0.542979	0.616223	0.664703	0.564416	0.203857	0.0209727	0.641967	0.719525	0.873814	0.00141734	0.00200536	0.00362319	0.0175926	0.0191736	0.000127141	0.000122166	0.000699839	0.000198307	8.66125e-05	10.8557	10.788	10.6969	10.5869	10.6298	10.5983	10.9173	11.0862	11.4019	11.4634	11.4326	11.2803	11.1665	11.3995	11.4835
FBgn0032085	CG9555	0	0.160583	0.220541	0.535268	0.573446	0.307965	0.293298	0.578062	0.639443	0.701927	0.554429	0.468814	1.35474	1.19415	0.997043	0.665059	0.943162	0.575691	0.443691	0.0724111	0.0556573	0.288146	0.311089	0.0538868	0.0347167	0.0218207	0.0635137	0.112274	0.000108849	0.000409424	0.00208912	0.0287533	0.00324693	6.05536	5.79238	6.05784	6.26555	6.62263	6.51446	6.32377	6.35651	6.63781	6.61755	6.55364	6.3255	6.0963	6.8931	6.91234
FBgn0032087	CG9568	0	1.97244	2.20035	0.70018	0.740948	0.984014	0.196431	0.640821	1.34015	1.05571	0.181563	0.807575	0.871677	1.24335	1.40754	0.997482	1.48561	0.000261875	8.00113e-05	0.132114	0.112238	0.0392152	0.664346	0.166221	0.00699719	0.0281243	0.688261	0.0852288	0.0647681	0.0113569	0.00496972	0.0368663	0.00332954	8.75154	10.8568	11.0458	10.9596	10.5148	10.0872	10.0398	9.57875	9.8175	10.3292	10.4383	9.50295	9.84967	9.86867	10.6977
FBgn0038214	CG9616	0	0.174948	0.649827	1.38026	2.14567	2.02961	2.00586	1.82412	1.20174	1.14765	0.857281	0.897484	0.210189	1.5371	0.0596941	1.14579	0.325223	0.764563	0.272784	0.0265052	0.00134072	0.00214123	0.00235565	0.0048616	0.0500403	0.0602382	0.152414	0.13503	0.719116	0.014789	0.918523	0.0606198	0.578759	5.63225	6.0376	6.62061	7.2777	7.56874	8.57604	8.36891	8.32622	7.88502	7.47964	7.43863	7.06297	6.62319	6.02356	7.96663
FBgn0031516	CG9663	0	-0.100741	0.150134	-0.382226	-0.242521	-0.0938199	-0.0862686	0.412524	0.585339	0.352148	0.230112	0.290779	0.390936	0.504761	0.682393	0.487145	0.497084	0.634681	0.480406	0.0820804	0.259077	0.658002	0.68386	0.0621289	0.0109683	0.107202	0.283479	0.17899	0.0758368	0.0252889	0.00384391	0.030185	0.0273242	8.66782	8.53793	8.88143	8.69761	8.52078	8.28085	8.71716	8.90969	9.42216	9.51082	9.24998	9.25512	9.10587	9.11151	9.2785
FBgn0036654	CG9692	0	-0.00903109	0.00689208	0.050819	-0.156725	-0.00590589	-0.00218766	-0.287721	-0.33723	-0.209496	-0.180715	-0.201208	-0.280484	-0.33649	-0.359661	-0.365439	-0.267075	0.934761	0.950188	0.645938	0.165753	0.957308	0.984179	0.0156726	0.0057042	0.0688501	0.112774	0.0796238	0.0180964	0.00579272	0.00356574	0.00315656	0.0235463	9.48859	9.39128	9.49745	9.14441	9.51268	9.26849	9.55744	9.54605	9.28232	9.09755	9.3422	9.32179	9.15833	9.08112	9.16586
FBgn0039759	CG9733	0	3.21895	3.15459	1.46754	1.20274	1.19022	0.847431	1.25249	1.12866	0.628882	0.647955	1.24431	0.97213	1.31636	1.38316	1.55023	1.24235	0.00128121	0.00152523	0.10339	0.177248	0.181597	0.336187	0.160789	0.204229	0.473085	0.459948	0.163406	0.271668	0.141503	0.123418	0.0865277	0.164038	6.18671	8.96293	8.69414	7.78626	7.79455	6.9856	5.95065	6.21573	6.33036	6.29929	6.44692	6.74085	6.61015	6.72857	7.94014
FBgn0039756	CG9743	0	0.674427	1.00012	0.492009	0.562252	0.985094	0.419672	0.692101	0.882917	0.642263	0.0267245	0.612359	0.835554	1.01006	0.926937	0.47499	0.810984	0.0218823	0.0014626	0.0847911	0.0513685	0.00166376	0.137575	0.0190341	0.00397028	0.0281127	0.922514	0.0353439	0.00590884	0.00134301	0.00273405	0.0953119	0.00724896	9.79174	10.3979	10.5448	10.7918	10.4563	10.2347	10.6891	10.3641	10.5428	10.7254	10.1724	9.74168	10.2712	10.4069	10.6718
FBgn0030761	CG9784	0	-0.122541	0.0248151	-0.0890662	0.0272371	-0.0233808	-0.0344014	0.290059	0.337168	0.266488	0.244608	0.164104	0.20823	0.234825	0.349326	0.42222	0.306378	0.402827	0.864325	0.541461	0.851242	0.872092	0.812812	0.0566259	0.0290419	0.0778393	0.103461	0.265876	0.161897	0.117077	0.0242974	0.008005	0.0451357	9.05357	8.98356	9.20338	9.12076	9.13804	8.84278	9.07549	9.22873	9.31459	9.37418	9.34034	9.37856	9.18276	9.15754	9.30987
FBgn0034784	CG9826	0	-0.179911	0.184724	0.20364	0.14433	-0.793534	0.66952	0.225035	1.16424	1.08785	-0.53694	0.00657197	1.57062	1.45743	2.14872	0.720991	0.477698	0.681877	0.673886	0.642872	0.74209	0.0814781	0.13732	0.608584	0.0140284	0.0205577	0.228823	0.988028	0.00166255	0.00304702	7.39522e-05	0.111114	0.282519	3.24063	3.03347	3.73372	2.98242	3.50799	3.12935	3.18793	3.84111	3.70833	4.85251	4.27949	2.66704	3.1673	5.3013	4.70202
FBgn0037635	CG9837	0	-0.119874	-0.814855	-2.37229	-2.09274	-1.56926	-1.06766	-0.00758356	0.162543	-0.559275	-0.311159	-0.476649	0.0613169	-0.594155	0.891058	-0.0434513	-0.00582801	0.737125	0.0314366	1.48782e-06	8.21466e-06	0.000242353	0.00658869	0.983034	0.649401	0.127963	0.387456	0.191023	0.863534	0.107125	0.019907	0.90304	0.986961	8.97396	8.50976	7.60569	6.84425	6.20233	6.17943	7.12862	7.15871	8.35724	8.5061	7.72789	8.07485	8.17199	8.68728	8.11609
FBgn0031428	CG9886	0	-0.163726	-0.377663	-0.929262	-1.07624	-1.11951	-1.05002	-0.440622	-0.182264	-0.0521836	0.398305	0.497215	0.274476	-0.00396016	0.123615	0.781803	0.476943	0.430152	0.0780346	0.000185606	3.51271e-05	2.1704e-05	4.71276e-05	0.042474	0.380695	0.800071	0.0642058	0.0238456	0.192117	0.984654	0.550054	0.00100997	0.0294104	9.77618	9.69278	9.18824	9.24632	8.90496	8.47491	8.57861	8.72398	9.25883	9.52908	9.96319	10.381	10.5771	10.0098	9.72499
FBgn0030756	CG9903	0	-0.396658	0.244177	0.641155	1.09523	0.986407	0.475794	0.832256	1.0709	0.933047	0.0202196	-1.15324	1.23431	1.19794	1.41011	-0.216066	0.0481158	0.261181	0.484808	0.0763303	0.00457033	0.00934962	0.180706	0.024839	0.005371	0.013187	0.953583	0.00310164	0.00179534	0.00229574	0.000542871	0.535918	0.889855	5.03101	4.99117	5.65	5.55522	5.80724	5.99694	6.24879	5.99657	6.31222	6.25208	5.63117	5.00167	3.54162	6.48211	6.16057
FBgn0032472	CG9928	0	0.0633802	0.0962015	0.0670676	0.526243	0.0646461	-0.266678	0.366141	0.274404	0.519836	0.928745	1.01071	0.51073	0.854331	0.341047	1.30065	0.430195	0.851743	0.776782	0.843234	0.131634	0.848819	0.435024	0.287065	0.422047	0.136135	0.0116992	0.00677492	0.14275	0.0189894	0.320473	0.000919359	0.213444	11.1501	11.0757	11.1399	10.9933	11.2307	11.84	11.0011	10.6063	10.875	11.1689	11.9166	11.8706	12.2103	11.5495	11.7159
FBgn0035726	CG9953	0	-0.0642934	-0.232075	-0.561873	-0.303341	-0.518149	-0.348817	-0.122559	-0.132833	-0.0271705	0.112572	0.1393	0.237757	0.151789	0.0724541	0.347258	0.181855	0.573511	0.0520545	6.84719e-05	0.0137743	0.000168428	0.00558202	0.288284	0.25093	0.811362	0.32831	0.229357	0.0470537	0.191754	0.526311	0.00576038	0.121172	11.4225	11.3758	11.0756	10.947	11.0053	10.9494	10.8618	11.095	11.1872	11.2265	11.3099	11.5878	11.5228	11.5227	11.3597
FBgn0030746	CG9981	0	0.612936	0.497622	0.174652	0.51111	0.434055	0.597871	0.856519	0.616639	0.530263	0.252331	0.968338	1.14357	0.889183	0.934564	0.775331	1.27686	0.0132705	0.0392512	0.447865	0.0347221	0.0686858	0.0153548	0.00113036	0.012801	0.0291125	0.276587	0.000354809	5.85716e-05	0.000806002	0.000503517	0.00260835	1.53581e-05	5.07689	5.62237	5.55881	5.68993	5.29987	5.71889	5.47922	6.03898	6.21788	5.80569	5.85637	5.65052	5.91729	6.20986	6.27096
FBgn0053348	CheB42a	0	0.452122	0.574396	0.580629	0.902465	0.711602	0.691638	0.660385	0.987237	0.811903	0.713543	0.944503	1.03458	1.22938	0.741991	1.13824	0.854805	0.0890122	0.0343461	0.0326404	0.00192541	0.0107315	0.0127723	0.0167241	0.000881751	0.00439373	0.0105506	0.00130802	0.000569182	9.46959e-05	0.00821213	0.000218514	0.00297722	5.88528	6.16694	6.28348	6.69204	6.6527	6.86289	6.51187	6.60254	6.36599	6.61755	6.39044	6.09646	6.54312	6.62002	6.79899
FBgn0261292	CheB53a	0	0.2701	0.557681	0.596909	1.49569	0.937227	0.94345	1.08671	0.746563	0.367702	-0.0496765	0.317597	0.835172	1.52066	0.677397	0.205156	0.885895	0.347424	0.0608211	0.0460995	3.24268e-05	0.0032699	0.00310728	0.000949766	0.0150454	0.205062	0.86131	0.271254	0.00747852	2.65099e-05	0.0255247	0.473336	0.00496927	3.53171	4.03583	4.49383	4.89544	4.51037	5.28136	4.54293	5.25314	4.76311	4.35323	4.27949	3.67499	4.00722	4.14192	4.93447
FBgn0051438	CheB93b	0	0.554375	0.805958	0.57743	1.17235	0.551909	0.585452	0.753702	1.18612	1.22954	1.20463	1.37674	1.05806	1.47715	1.12089	0.535813	0.861263	0.148577	0.0410039	0.133256	0.00473187	0.150298	0.128243	0.054472	0.00434543	0.00331814	0.00387429	0.0013165	0.00951281	0.000697286	0.00649326	0.161939	0.0301169	4.39737	4.89487	5.12244	5.48284	5.00583	5.8539	4.77439	5.68563	4.96246	5.34775	5.53024	5.34338	5.22381	5.04556	5.50362
FBgn0035398	Cht7	0	-0.227763	-0.649457	-1.40103	-0.88381	-0.901944	-1.51284	-0.357819	-0.320713	-0.50153	-0.106343	-0.135112	-0.331416	-0.524886	-0.341084	0.113303	-0.0199168	0.507724	0.0687971	0.000496322	0.016496	0.0146779	0.000229022	0.301943	0.353579	0.153079	0.756085	0.693315	0.338099	0.135775	0.324527	0.740719	0.953553	5.80577	6.14617	5.20496	4.83857	5.05169	4.96072	5.22915	5.51587	5.81575	5.95073	5.79242	6.20509	6.16924	5.84215	5.60826
FBgn0052251	Claspin	0	0.255435	0.667761	1.1574	2.07074	2.10548	2.83254	2.91921	1.98972	1.57955	1.26722	0.887931	0.723434	1.70899	1.39048	1.45074	1.33426	0.61139	0.192284	0.0298335	0.000456709	0.000387563	1.33207e-05	9.03343e-06	0.000669798	0.00457858	0.0186368	0.0878915	0.159301	0.00251041	0.0108168	0.0082478	0.0138893	3.24063	3.62001	4.0338	3.88813	4.80627	5.76531	6.34192	6.63054	6.82865	6.08252	5.07271	4.48574	3.64754	3.64727	5.13462
FBgn0023076	Clk	0	-0.0538092	-0.157184	-0.138081	-0.524134	-0.157735	-0.425367	-0.668544	-0.812403	-1.0516	-1.04329	-0.360955	-0.0578799	-0.110783	-0.946743	-0.528617	0.0213249	0.755122	0.36666	0.426673	0.00590451	0.365017	0.0212468	0.000830785	0.000115661	4.88586e-06	5.4337e-06	0.046598	0.737306	0.522451	1.90715e-05	0.00556224	0.901526	10.2715	10.2093	10.1419	10.0908	10.1261	9.27251	10.1851	9.90819	9.73815	9.53073	9.37895	9.39929	9.81741	10.2397	10.0807
FBgn0000299	Col4a1	0	-0.193644	-0.351991	-0.710841	-0.33192	-0.105335	0.504974	0.989022	1.14012	0.697011	0.738255	0.717397	0.899226	1.02808	0.636604	0.508982	0.338012	0.296166	0.0653408	0.000813155	0.0808483	0.566063	0.0111188	2.30709e-05	3.63801e-06	0.000972577	0.000570085	0.000746969	7.16642e-05	1.42008e-05	0.00211966	0.0105857	0.0758312	10.8696	10.9593	10.8689	10.1269	10.5158	10.2784	11.0188	11.626	11.9252	12.2318	11.71	11.9446	11.597	11.7586	11.9517
FBgn0013770	Cp1	0	0.0107056	0.0948763	-0.0984363	0.184468	-6.95799e-05	0.0226773	0.308188	0.436927	0.623962	0.521378	0.421321	0.358299	0.444876	0.48154	0.380226	0.273835	0.923319	0.39791	0.38077	0.108588	0.999501	0.838505	0.0109077	0.000739868	1.46526e-05	0.00012309	0.00103123	0.00389789	0.000624659	0.000286244	0.00246165	0.0215377	13.5309	13.5337	13.5936	13.4466	13.5113	13.5539	13.3853	13.4949	13.6415	13.8029	14.1495	14.0576	13.9027	13.7595	13.8831
FBgn0053302	Cpr31A	0	-0.287942	-0.0690247	0.177654	-0.453531	-0.153722	0.125255	-0.0846099	-0.291264	0.0504331	-0.144974	-0.398304	-0.685931	0.015867	-0.238331	-1.47458	-0.257212	0.3599	0.824545	0.569616	0.155524	0.622348	0.687878	0.785871	0.354503	0.871278	0.642178	0.209653	0.0371901	0.95933	0.44705	0.000109217	0.412448	5.07689	4.89487	5.03491	4.65311	5.4096	4.43748	4.77439	5.17924	5.00828	4.97387	5.14276	5.00167	4.00722	3.78772	4.93447
FBgn0050042	Cpr49Ab	0	-0.502949	-1.11938	-2.09217	-1.66152	-2.03999	-2.48969	-1.39556	-1.3457	-2.18591	-2.25065	-1.83731	-0.373785	-1.0635	-1.44503	-1.4914	-0.419314	0.317462	0.0335763	0.000378321	0.00292592	0.000485152	5.77486e-05	0.0100064	0.0125271	0.00024215	0.000178068	0.00127413	0.454958	0.042392	0.00799006	0.00645949	0.402783	9.70492	9.47693	8.03023	7.9696	7.8923	8.21547	7.56703	8.09456	8.2753	8.39458	7.93457	7.85239	8.30337	10.0781	8.39004
FBgn0033728	Cpr49Ae	0	-0.590394	-0.836166	-1.23562	-1.03096	-1.24289	-1.53646	-1.14405	-1.2617	-1.66774	-1.5836	-1.43298	-0.437642	-0.630376	-1.23597	-1.18276	-0.747559	0.010473	0.000702838	8.79515e-06	8.0283e-05	8.14693e-06	4.19548e-07	2.33733e-05	6.68545e-06	1.21244e-07	2.67035e-07	1.15877e-06	0.0492335	0.00682843	8.76345e-06	1.54224e-05	0.00188879	10.4368	10.0812	9.60203	9.52166	9.58268	9.58874	9.35337	9.33252	9.55735	9.39425	8.92914	9.12013	9.32323	10.4432	10.0928
FBgn0035279	Cpr62Ba	0	-0.363199	-0.417184	-0.378556	-0.105829	-0.579293	-0.725079	-0.927909	-1.15369	-1.05401	-1.09899	-0.208688	-0.189514	-0.58371	-1.06962	-0.507092	0.0322785	0.199272	0.142939	0.181696	0.702968	0.0469446	0.0153533	0.00289526	0.000423312	0.000992252	0.000675656	0.454486	0.496454	0.0454455	0.000868419	0.0786133	0.907257	6.8988	6.72433	6.28348	6.67589	6.76707	6.56782	6.16971	6.13984	6.21788	5.61982	5.55614	5.4175	6.51541	6.39694	5.96425
FBgn0036619	Cpr72Ec	0	-0.195275	-0.439047	-0.673299	-0.880154	-0.832655	-1.55301	-1.65683	-1.17007	-1.73839	-1.42274	-0.949961	0.137305	-0.200162	-1.71546	-1.13874	0.296195	0.484914	0.125278	0.0234324	0.00441896	0.00654683	1.53799e-05	6.65786e-06	0.000379267	3.49088e-06	4.49663e-05	0.00246229	0.622277	0.474192	4.18087e-06	0.000495309	0.293255	7.3826	7.4726	6.72218	7.08332	6.82103	6.32601	6.10741	5.95289	6.00841	6.26799	5.65534	6.09646	6.22163	7.39935	7.05494
FBgn0039307	CR13656	0	-0.399505	-0.366496	-0.694693	-0.770052	-0.759	-1.00861	-0.933516	-0.660048	-0.617792	-0.300682	-0.316313	-0.0720436	-0.803069	-0.670554	0.041783	-0.00788158	0.0315384	0.0465995	0.00067012	0.000241822	0.000280741	1.03536e-05	2.73965e-05	0.00107068	0.00189227	0.0971835	0.0820869	0.681151	0.000155	0.000928943	0.811381	0.964069	8.90886	8.58499	8.71893	9.09367	8.42385	7.80761	8.2538	8.17757	8.18842	8.40541	8.43795	8.78071	8.88275	8.58992	8.16837
FBgn0030911	lncRNA:CR15061	0	4.44463	4.55928	3.90415	3.39979	3.83545	2.91059	2.82989	2.04857	1.58904	1.55502	0.690428	0.692304	-1.40138	0.369236	-1.34525	0.229082	0.000576089	0.000450249	0.00183627	0.00533365	0.00212596	0.0145421	0.0170855	0.0743368	0.159669	0.168356	0.532883	0.531782	0.212427	0.737863	0.230606	0.835363	3.65783	6.63772	5.35706	5.65742	5.57575	4.04447	5.01962	3.84111	4.00801	4.35323	2.37474	2.89171	3.01731	2.61454	1.09603
FBgn0037560	CR18228	0	0.170922	0.0117014	-0.167503	0.22054	-0.0352459	-0.183482	0.070482	0.0540055	0.3504	0.155248	0.307206	0.419003	0.37603	0.324111	0.493356	0.392184	0.137735	0.916754	0.145351	0.0598423	0.753155	0.112551	0.530974	0.630481	0.00481596	0.175539	0.0115794	0.00114758	0.00282989	0.00824215	0.000238332	0.00201821	8.73733	8.87416	8.75361	8.83116	8.7432	8.85087	8.63858	8.59847	8.63057	8.76062	9.18298	8.88563	8.967	9.10816	9.09559
FBgn0051427	CR31427	0	0.450362	0.14403	-1.07175	-0.723131	-1.32658	-0.677165	-0.989287	-0.290475	-0.546286	-0.358489	0.0851266	-0.0803391	-0.141768	0.183009	0.848043	0.838136	0.238239	0.701528	0.00898833	0.0650689	0.00186809	0.0825056	0.0146913	0.442153	0.155863	0.344736	0.820584	0.830504	0.705979	0.626669	0.0330714	0.0349488	4.46795	5.12455	5.07934	4.09653	3.74973	4.04447	3.47785	4.10334	3.32962	4.52194	4.56112	4.2626	5.22381	4.33743	4.57004
FBgn0051562	CR31562	0	0.317728	0.0881171	-0.650376	-0.584818	-1.07867	-1.35907	-0.339291	-0.324353	0.105612	0.213138	-0.511986	0.0106478	-0.653937	0.685877	0.494708	0.326053	0.322271	0.781243	0.0508507	0.0764727	0.0025569	0.000316637	0.291353	0.312535	0.739368	0.503794	0.117601	0.973205	0.0497104	0.0404712	0.129738	0.310071	5.53698	5.96831	5.94232	6.17656	5.29987	4.74603	4.87753	4.10334	5.25625	5.54345	6.01421	6.1409	5.29072	5.67134	5.31035
FBgn0052194	lncRNA:CR32194	0	0.384217	0.350427	-1.51676	-0.758823	-0.948168	-0.79091	-1.01921	-0.927416	-0.70221	-0.553034	-0.0488512	-0.345084	-0.305706	-0.669959	-0.21238	0.0694522	0.210819	0.252198	5.41532e-05	0.0189422	0.0045954	0.0149941	0.00265441	0.00538699	0.0283816	0.0775355	0.871089	0.259266	0.315939	0.0355509	0.483115	0.817603	5.20638	5.12455	4.98907	4.09653	3.21742	4.11786	3.71914	4.10334	3.59279	4.09238	4.34038	4.34088	4.78723	4.50958	4.98717
FBgn0052553	lncRNA:CR32553	0	-0.112112	-0.146759	-0.409883	-0.318697	-0.695358	-0.827576	-0.96336	-0.815792	-0.897999	-0.577963	-0.280828	-0.0106221	-0.213865	-1.03707	-0.389991	0.0413286	0.496704	0.375589	0.0198652	0.0630867	0.000353641	5.33062e-05	8.09473e-06	6.29848e-05	1.98695e-05	0.00192116	0.0982778	0.948353	0.201532	3.01e-06	0.0257944	0.801168	8.09582	7.73845	7.84322	7.85956	7.63048	7.54031	7.24893	7.38103	7.03084	6.98787	6.96484	7.24702	7.87767	7.88702	7.7165
FBgn0058068	CR40068	0	0.156855	0.132531	0.373213	0.0179015	0.393887	-0.0799273	0.386057	0.626634	0.448122	0.551325	1.13897	0.637955	0.464369	0.360836	0.649263	-0.235612	0.553379	0.616067	0.166906	0.94583	0.145701	0.761873	0.153456	0.0257856	0.10044	0.0468018	0.000290919	0.0235189	0.0894756	0.180753	0.0214416	0.375954	4.46795	4.56011	4.35617	4.58558	5.05169	4.04447	4.82688	4.51738	5.09575	4.97387	4.707	5.18262	5.58541	5.04556	5.13462
FBgn0086200	CR42490	0	-0.495775	-0.497147	-0.38439	-0.172258	-0.474705	-0.380428	-0.720844	-0.760948	-1.03406	-0.345235	-0.501092	-0.820401	-0.516787	-0.545837	-0.678001	-0.21738	0.0571509	0.0565259	0.13327	0.491183	0.0675579	0.137094	0.00818957	0.00566817	0.000430255	0.175194	0.0547622	0.0032604	0.048225	0.0379582	0.0120656	0.386658	5.85926	5.35918	5.62024	5.81313	5.54401	5.76531	5.41208	5.45454	5.21777	4.89411	5.36421	5.55522	5.22381	4.86708	5.64152
FBgn0259993	lncRNA:CR42491	0	-0.111011	-0.148307	0.264128	0.619624	0.604244	1.00308	0.820932	0.485928	0.303677	0.454349	0.458332	0.0917703	0.0696724	0.262333	0.633659	0.219186	0.479212	0.346887	0.101678	0.000663626	0.000838238	2.37205e-06	3.21381e-05	0.00496549	0.0625319	0.00789403	0.00744864	0.557801	0.65574	0.103871	0.000536195	0.169941	7.84714	7.66736	7.41951	7.77114	7.93575	8.147	8.1951	8.84244	8.49233	7.99179	7.83228	8.05756	7.97752	7.6773	7.81454
FBgn0260437	CR42532	0	1.5846	1.85163	1.80319	1.52685	1.16158	0.144716	0.390304	1.36845	1.83204	0.8811	1.99699	1.56017	1.8732	2.242	2.11231	1.3854	0.00272278	0.000712458	0.000909605	0.00362688	0.02097	0.758132	0.409758	0.00787887	0.000786453	0.0718443	0.000342231	0.00307448	0.00063901	0.000100102	0.000191564	0.00725772	2.05989	3.84285	4.12139	3.50521	3.95672	3.70666	3.47785	1.94738	3.00748	3.5834	4.56112	3.41037	4.41972	3.31723	3.62954
FBgn0261632	lncRNA:CR42715	0	4.57126	4.14289	2.67127	2.51204	2.56174	2.11219	1.95214	2.37655	2.12709	2.4368	2.58561	2.15157	2.43457	2.22839	2.90981	2.51704	8.47116e-05	0.00024633	0.0094958	0.0138504	0.0123198	0.0345454	0.0489757	0.0189905	0.0334227	0.0165148	0.0116432	0.031651	0.0166009	0.0266386	0.00533606	0.0136884	3.65783	7.18767	6.14403	6.12992	4.95847	4.83577	4.47876	3.52038	3.32962	4.57406	4.21591	4.41513	4.35865	3.11876	4.93447
FBgn0261856	CR42785	0	1.10575	1.28938	0.721139	0.750434	0.955911	0.418528	0.153263	0.647649	0.88616	-0.029546	0.979598	0.95393	0.856445	0.943394	0.812567	0.856344	0.00170162	0.0004178	0.0284454	0.0232367	0.0052657	0.185672	0.621204	0.0466112	0.00881095	0.92388	0.00441269	0.0053439	0.0109388	0.00577905	0.0149977	0.0109468	6.58625	7.32335	7.7501	7.34049	7.65297	7.11671	7.17998	6.98523	6.73638	6.98787	7.00301	6.5398	7.40552	7.24951	7.21815
FBgn0262107	asRNA:CR42860	0	0.838507	0.820618	0.278892	-0.267346	-0.191821	-0.454489	-0.0153175	-0.320006	0.00358224	-0.331184	-0.701432	-0.551941	-0.528545	-0.578945	-0.702513	-0.646024	0.00109666	0.00132558	0.219653	0.238626	0.393797	0.0521281	0.945207	0.161467	0.987175	0.148015	0.00463045	0.0208813	0.0261648	0.0160305	0.00457886	0.00818153	7.2686	7.9389	7.93674	7.59348	7.43672	6.38666	6.77495	6.89577	7.28461	6.77057	6.96484	6.74085	6.61015	6.67532	6.73879
FBgn0262142	lncRNA:CR42868	0	1.43525	1.37495	2.10849	3.25003	2.46134	3.28278	3.18815	2.73547	3.2618	2.71079	2.93775	1.18951	2.48161	2.19007	2.15663	1.48103	0.0476629	0.056841	0.00564896	0.000114692	0.00171333	0.000102602	0.000141615	0.000669073	0.000110192	0.000728316	0.000333811	0.0956854	0.00159864	0.00429932	0.00480967	0.0416123	2.38572	3.49419	3.61802	3.64445	4.69509	5.74229	5.26764	5.81327	5.6808	4.80967	5.10816	4.95266	4.64102	2.88857	4.57004
FBgn0262353	CG43051	0	-0.440437	-0.49733	-0.395955	0.0635003	-0.257994	-0.213068	-0.00384499	0.15446	0.310333	0.312578	0.571669	0.587803	0.3567	0.510224	0.875941	0.431188	0.00597662	0.00240605	0.0119654	0.662311	0.0867895	0.152495	0.978852	0.29374	0.0425291	0.0411985	0.000718432	0.000552052	0.0216831	0.00195313	5.62528e-06	0.00691487	6.75098	6.28562	6.24499	6.32887	6.42773	6.8305	6.57462	6.80039	6.69496	6.79273	7.13777	7.26721	7.27112	7.14891	7.0915
FBgn0262510	CR43080	0	-0.0786415	0.17491	0.705733	1.01299	0.594987	0.467736	0.707896	0.426921	-0.188202	-0.096133	-0.0358506	0.114379	0.0666967	0.0302461	0.108719	-0.198992	0.696826	0.389763	0.00202077	5.56566e-05	0.00722624	0.0290895	0.00197046	0.0443392	0.355462	0.634209	0.858813	0.571772	0.740939	0.880691	0.590801	0.329168	8.72297	8.61929	8.93983	9.29205	9.5024	9.51424	9.22478	9.38484	9.79153	9.29487	8.55819	8.44195	8.57575	8.74011	8.804
FBgn0262951	lncRNA:CR43270	0	1.20244	1.3848	1.48433	1.24805	1.14511	1.05193	1.06218	1.65384	2.03292	1.37812	0.974796	1.10574	1.64184	1.77868	1.746	0.906802	0.0256749	0.0116567	0.00747449	0.0211459	0.0326464	0.0477725	0.0458409	0.00345158	0.000589696	0.0120059	0.0648128	0.0384018	0.00364753	0.00193637	0.00225396	0.0841036	2.05989	4.20602	4.35617	4.58558	4.57461	4.74603	4.10652	4.51738	4.17799	4.89411	4.88106	4.41513	3.83856	4.24298	4.63754
FBgn0263096	CR43364	0	1.48678	2.26101	0.824737	0.414443	-0.204617	-0.971664	-0.798797	-0.262131	-0.493475	-0.808201	-0.426402	-0.65051	0.104436	-0.611352	-0.183856	0.263167	0.0022069	3.18317e-05	0.0657648	0.339665	0.634378	0.0327918	0.0739901	0.5431	0.257834	0.070909	0.326237	0.14036	0.807811	0.164513	0.668974	0.541522	4.32317	5.35918	6.10158	6.08172	5.47837	4.83577	3.60353	2.93842	3.00748	4.01906	3.7612	3.99851	3.92535	3.31723	4.42477
FBgn0263336	lncRNA:CR43417	0	-0.406548	-0.990959	-1.59081	-0.993697	-1.6253	-1.27903	-0.698674	-0.607279	-0.346544	-0.0582213	-0.365442	0.0414494	0.0272543	0.371582	0.426987	0.481838	0.058538	8.84142e-05	1.55476e-07	8.57006e-05	1.11748e-07	3.67005e-06	0.00254325	0.00712463	0.102704	0.776827	0.0864069	0.839993	0.894354	0.0816189	0.0479253	0.0274988	9.64716	9.18533	8.48713	8.46376	8.32928	8.69172	8.34661	8.61958	9.07462	9.20269	9.6313	9.99266	9.54159	9.67427	9.68367
FBgn0264435	lncRNA:CR43853	0	-0.195959	-0.00901807	0.0990533	-0.371877	-0.124526	0.031712	-0.579334	-0.51101	-0.146886	-0.192952	-0.337934	-0.842045	-1.01531	-0.60866	-0.58067	-0.535675	0.473505	0.973512	0.715789	0.18087	0.647474	0.907065	0.0430953	0.0712344	0.590007	0.480234	0.222207	0.00516105	0.0011611	0.0344687	0.0426629	0.0595966	5.66266	5.20707	5.62024	5.10287	5.6372	5.24906	5.87788	5.45454	5.21777	5.40643	5.7025	5.4175	5.41591	4.80232	4.49924
FBgn0264820	CR44028	0	-0.172059	-0.0584947	-0.728222	-1.02535	-0.530487	-0.602601	0.0473209	-0.433599	0.146215	0.142699	-0.170987	-0.152133	-0.214491	0.10555	0.103551	0.11237	0.539029	0.83388	0.0155221	0.00133765	0.0683013	0.0406272	0.865248	0.130924	0.601178	0.609895	0.541537	0.58664	0.445015	0.705458	0.710763	0.687472	4.8839	4.56011	4.78959	4.58558	4.37263	3.26477	4.26711	4.10334	4.81559	4.22869	4.83947	4.84932	4.53461	3.91569	4.49924
FBgn0264882	lncRNA:CR44073	0	-0.0683387	-0.468171	-0.251158	-0.332792	-0.454798	-0.0827056	-0.588006	-0.559645	-0.272473	-0.00967871	-0.0945985	-0.519015	-0.321293	-0.476817	-1.04595	-0.19946	0.790424	0.0798638	0.334051	0.204498	0.0881903	0.747835	0.0311897	0.0392638	0.295653	0.969949	0.713189	0.0541715	0.219949	0.0748542	0.000528117	0.441004	6.05536	5.39482	5.24451	5.78331	5.6068	5.56993	5.37731	5.51587	5.46778	5.22272	5.4217	5.522	5.50315	5.20438	5.46698
FBgn0264889	lncRNA:CR44080	0	-0.0476038	-0.298464	0.117109	-0.209565	-0.287591	-0.340589	-0.612626	-0.424849	-0.46584	-0.263179	-0.282227	-0.72922	-1.14888	-0.312526	-0.595075	-0.66302	0.861116	0.279684	0.667518	0.444416	0.297069	0.219368	0.0336602	0.12941	0.098255	0.338896	0.305927	0.0133365	0.000367771	0.25832	0.0384969	0.0227124	5.28667	5.24663	4.8421	4.71761	5.44439	5.03838	5.14895	4.88593	4.81559	5.04946	5.20958	5.30484	5.41591	4.33743	4.26322
FBgn0264994	lncRNA:CR44145	0	0.712901	0.897337	0.919348	1.46271	1.19656	-0.0471979	1.57104	0.985083	1.80268	1.6409	1.02917	1.4553	1.36909	1.57235	2.54426	0.54971	0.226874	0.132247	0.123536	0.0187426	0.0493303	0.935034	0.0124096	0.100345	0.00500646	0.00946896	0.0869729	0.0192723	0.0265565	0.0123469	0.000245827	0.347833	2.05989	3.35635	3.20199	3.35108	3.04677	3.26477	3.71914	1.94738	3.59279	2.60192	3.84765	4.2626	2.44238	3.11876	3.49043
FBgn0265419	lncRNA:CR44331	0	0.731284	1.70275	0.085175	0.580248	0.513026	0.281343	0.356226	0.321747	0.0550044	0.482007	0.407599	0.0260162	-0.0518356	0.399248	-0.609793	0.472771	0.0385788	4.80249e-05	0.79911	0.0942121	0.135992	0.404345	0.293573	0.341563	0.869392	0.159944	0.231423	0.937992	0.87685	0.240784	0.0796724	0.167708	4.16222	4.62158	6.05784	4.71761	4.29849	4.49371	4.60437	4.45611	4.53173	4.16214	4.07967	4.79474	4.35865	3.78772	3.87301
FBgn0265530	lncRNA:CR44380	0	0.336414	0.192293	0.326167	0.340123	0.0825916	0.00589677	-0.0295622	-0.123154	0.122994	0.586331	0.197202	0.231303	0.466424	1.12255	0.940059	0.653219	0.172938	0.428686	0.185791	0.168468	0.732235	0.980482	0.902402	0.610565	0.611027	0.0229608	0.417186	0.342794	0.0641388	0.000132334	0.000791718	0.012502	4.66105	4.94383	4.94173	5.36695	5.09613	5.11208	4.87753	4.93166	4.59315	4.67297	5.07271	5.09498	4.83285	5.20438	5.31035
FBgn0265577	IBIN	0	5.1118	6.26038	6.77767	7.20337	7.01547	6.76046	5.75014	6.39727	5.52821	5.43267	7.53197	3.83329	7.63533	4.84399	7.54761	5.47292	0.00480911	0.000924907	0.000436801	0.000235772	0.000309454	0.000447843	0.00193324	0.000758433	0.00265874	0.00304807	0.000146742	0.0275206	0.000126465	0.00700646	0.000143475	0.00287766	3.3935	8.04927	9.04718	9.38435	9.77607	10.3638	8.91199	8.4374	6.19825	7.82974	6.86474	5.26524	8.13604	5.43547	11.4009
FBgn0265666	lncRNA:CR44473	0	-0.48519	-1.33128	-0.435664	0.290231	-0.208056	-0.273595	-0.0591898	-0.423617	-0.0810646	0.0763354	0.143372	-0.132137	0.324294	-0.105513	0.544312	-0.349605	0.0383111	6.0033e-06	0.060271	0.199582	0.352953	0.225519	0.789509	0.0670852	0.714877	0.730795	0.519715	0.552644	0.153839	0.634835	0.0217815	0.125717	6.14425	5.46358	5.07934	5.28418	5.6372	5.97735	6.01993	5.68563	6.05281	5.64441	5.93745	6.02713	5.93831	5.67134	6.18333
FBgn0265667	lncRNA:CR44474	0	0.368372	-0.614068	-0.558218	-0.0666059	-0.996854	-1.19048	-0.0823292	-0.0836982	-0.946742	0.12957	-0.00778361	-0.319591	-0.355215	-0.511016	0.598697	-0.209115	0.239007	0.0566236	0.0807815	0.828526	0.00370605	0.000843253	0.788978	0.785561	0.00540235	0.674017	0.979795	0.304913	0.255623	0.107791	0.0625306	0.498755	4.39737	4.79168	4.12139	3.77143	4.37263	4.1877	3.34016	3.52038	4.33004	4.97387	3.7612	4.79474	4.64102	4.03323	4.42477
FBgn0265694	lncRNA:CR44501	0	-0.487109	-0.55479	-1.15168	-0.798897	-1.42403	-1.02931	-0.345499	-0.613006	-0.399489	-0.249011	-0.13708	-0.428535	-0.447753	-0.559293	0.0164684	-0.683932	0.0577148	0.0328007	0.000119345	0.00355681	9.2931e-06	0.000387621	0.168682	0.0197461	0.11429	0.315628	0.577274	0.091736	0.0790222	0.0315588	0.946404	0.0104123	6.67843	5.9202	6.39314	5.89909	5.78026	5.56993	5.30513	5.51587	6.0745	5.73876	5.97634	6.28647	6.52933	5.96559	6.16057
FBgn0266033	lncRNA:CR44798	0	-0.731833	-0.771649	-1.44758	-0.775074	-1.44115	-1.64176	-1.47659	-0.70975	-0.626471	-1.36421	-0.550746	-0.508302	-0.679206	-1.142	-0.130165	-0.83437	0.050635	0.0403169	0.000539238	0.0395255	0.000562794	0.000148842	0.000444669	0.0573332	0.0902386	0.000938287	0.133261	0.164106	0.0679021	0.00405432	0.715358	0.0278962	5.03101	3.94257	4.42664	4.2786	3.95672	4.25431	3.60353	3.84111	3.70833	4.2923	4.45497	4.41513	4.69143	4.50958	4.63754
FBgn0266152	lncRNA:CR44858	0	-0.181506	-0.811682	-0.440919	-0.373773	-0.377608	-0.0445444	-0.601899	-0.416645	-0.765404	-0.948564	-0.392615	-0.344001	-1.38719	-0.7778	-1.00463	-0.749041	0.498361	0.00585307	0.109451	0.170972	0.166826	0.867306	0.0332362	0.129103	0.00869383	0.00177119	0.151379	0.206039	3.69849e-05	0.00782391	0.00107839	0.00998535	5.69244	5.28513	4.67845	5.24095	5.22179	5.18219	5.26764	5.81327	5.17823	5.04946	5.03636	4.41513	5.11723	5.43547	4.57004
FBgn0266168	lncRNA:CR44874	0	1.2816	1.8507	2.05214	1.52729	1.46061	0.795562	-0.334175	1.27363	1.42931	1.0328	1.13768	1.52436	0.435893	1.48528	1.86443	1.28253	0.0165291	0.00118072	0.000451528	0.00541867	0.00737013	0.120004	0.502932	0.0171218	0.00850541	0.0478011	0.0308646	0.00549262	0.384117	0.00657981	0.00110594	0.0164613	3.53171	5.08144	5.52708	5.75285	5.6372	5.03838	5.26764	4.45611	3.91487	5.01216	3.9292	4.67895	4.15821	4.73452	3.75641
FBgn0266244	lncRNA:CR44939	0	-0.370168	-0.334473	-0.422245	-0.265325	-0.520065	-0.372321	-0.466696	-0.675513	-0.322685	-0.102684	-0.498345	-0.518786	-1.188	-0.597826	-0.786622	-0.808515	0.139015	0.179118	0.0940981	0.282504	0.0426651	0.136855	0.0662619	0.010767	0.194239	0.673627	0.0511575	0.0431273	7.78914e-05	0.021756	0.00379118	0.00307496	5.24709	5.08144	4.89277	4.19044	4.51037	4.96072	5.01962	4.88593	4.86623	4.57406	5.10816	5.18262	4.69143	4.92906	4.08127
FBgn0266376	lncRNA:CR45018	0	1.28838	0.624548	0.121831	0.280483	0.170855	-0.0173422	0.0418037	0.101696	-0.0223223	-0.119381	0.104138	0.239199	-0.0227612	0.300797	-0.00723505	0.394932	1.36773e-05	0.0118393	0.595063	0.228049	0.457587	0.939477	0.85483	0.65693	0.92215	0.602438	0.649279	0.301554	0.920624	0.197323	0.974729	0.0952756	8.07901	8.99812	8.61713	8.4778	8.09204	7.86735	7.87191	7.91268	7.48423	7.75832	7.82164	7.86569	7.70442	7.64995	7.74738
FBgn0266405	CG45045	0	3.69826	4.404	4.93812	5.98889	5.48484	5.57492	5.62723	5.94356	5.84205	5.45221	5.83952	3.39585	5.93971	4.86399	5.29041	4.74297	0.00226083	0.000476432	0.000146622	1.5165e-05	4.45384e-05	3.66769e-05	3.27762e-05	1.66916e-05	2.07059e-05	4.7793e-05	2.08177e-05	0.00436685	1.68281e-05	0.000172573	6.78793e-05	0.000225284	7.8405	9.72114	10.8304	10.9745	11.5527	12.2904	11.4714	11.2671	10.9664	11.4223	11.7655	10.8156	10.7144	8.1825	13.0759
FBgn0266651	lncRNA:CR45158	0	-0.481204	-0.7429	-1.04444	-0.564525	-0.789668	-0.913633	-0.396687	-0.682534	-0.472954	-0.534254	-0.495929	-0.420957	-0.173442	-0.584589	-0.0935	-0.670744	0.0295349	0.00171338	5.62493e-05	0.012358	0.00100767	0.000245752	0.0676412	0.00338161	0.0321104	0.0170483	0.0254076	0.0536747	0.408247	0.0099565	0.653736	0.00385792	6.69323	6.08201	5.89339	5.75285	5.47837	5.74229	5.7203	5.73805	6.23725	5.64441	5.9176	5.90361	6.18692	6.15904	6.09004
FBgn0266702	asRNA:CR45192	0	0.0131366	-0.475053	-1.0397	-0.0906957	-0.944202	-0.76637	0.0120641	-0.187683	0.0690325	0.441532	0.512276	0.0879633	0.0448241	0.0364277	0.813037	0.0358062	0.959406	0.0770892	0.000584265	0.725688	0.00140183	0.00696683	0.962718	0.470061	0.789287	0.0986076	0.0581241	0.733609	0.862169	0.887782	0.00459985	0.889684	6.3071	6.57695	5.96617	6.08172	5.72472	6.51446	5.85278	6.33965	6.98575	6.40379	7.04934	7.19528	7.02805	6.60111	6.6103
FBgn0266790	lncRNA:CR45255	0	-0.373641	-0.398555	-0.274189	0.140453	-0.127596	-0.733458	-0.69682	-0.61289	-0.301135	-1.19339	-0.673608	-0.287185	-0.891467	-0.809886	-0.898673	-0.208068	0.245122	0.216117	0.389977	0.657456	0.686938	0.0291091	0.037118	0.0635496	0.34602	0.00105931	0.043189	0.368336	0.00974154	0.017289	0.0092534	0.512501	5.24709	4.42871	4.67845	4.89544	5.09613	4.83577	4.82688	4.39212	4.25602	4.35323	4.79665	3.99851	4.35865	4.66337	4.70202
FBgn0267228	lncRNA:CR45668	0	0.679151	1.46982	0.257973	0.0283848	0.25938	-0.161487	0.377703	-0.213049	0.189389	0.593028	0.239475	0.478761	-0.225726	-0.0153496	0.224302	0.326489	0.103209	0.00143215	0.523989	0.943818	0.521751	0.689054	0.353652	0.59812	0.639129	0.151576	0.553892	0.242771	0.576687	0.969599	0.579075	0.421417	4.07448	4.68054	5.49464	5.40663	4.1377	3.70666	4.01899	3.52038	4.46759	3.36411	4.6114	5.00167	3.92535	4.14192	4.17511
FBgn0267316	lncRNA:CR45752	0	-1.5679	-1.0252	-0.376565	-0.544471	0.0956195	0.206924	0.0333835	0.044109	0.164482	-0.368494	-0.747001	0.0856764	-0.194688	-0.426658	0.0680674	-0.0267066	0.000270616	0.00920272	0.302311	0.141455	0.790795	0.567193	0.92615	0.902536	0.64873	0.312517	0.0485787	0.812086	0.590154	0.244293	0.850152	0.940888	4.93463	3.49419	3.61802	4.19044	4.80627	3.50257	5.34167	5.17924	5.13758	5.15589	5.14276	4.73801	4.41972	4.92906	4.42477
FBgn0267596	CR45934	0	0.303407	-0.217179	-0.163583	-1.17252	-0.0894072	0.161594	-0.334232	-0.14711	0.00492193	0.0462573	-0.0642661	-0.560716	-0.383078	-0.271478	-0.213817	-0.20261	0.338596	0.490905	0.602908	0.00115178	0.775629	0.607293	0.292989	0.639681	0.987468	0.882678	0.837591	0.085049	0.230105	0.390776	0.497562	0.520122	5.46979	5.73791	5.42749	5.05374	5.66697	3.70666	5.74779	5.54559	5.43461	5.71575	5.74816	5.71072	5.38562	5.10047	5.39079
FBgn0267635	lncRNA:CR45973	0	2.75956	2.83032	2.07649	2.80194	2.07546	1.2722	1.60741	2.6103	2.88285	2.67984	2.79883	1.96512	2.20875	3.22286	1.49993	2.06355	0.00155555	0.00125012	0.0122386	0.00136471	0.0122754	0.107089	0.0456096	0.00246232	0.00106257	0.00198869	0.00137792	0.0168962	0.00829073	0.000370263	0.0605221	0.0127094	2.8756	4.89487	5.94232	5.871	4.51037	4.25431	4.4116	3.6354	2.81468	4.35323	5.44961	5.45318	4.29488	3.78772	4.98717
FBgn0267755	lncRNA:CR46086	0	1.30416	1.53475	0.881902	1.27843	1.00409	0.350888	0.336176	0.144032	0.547224	-0.106902	-0.0895582	-0.130065	-0.356284	-0.379263	-0.334078	-0.560788	0.0037259	0.000970059	0.0381847	0.00432102	0.0200449	0.387706	0.407553	0.720804	0.183687	0.790665	0.82397	0.746827	0.380588	0.351251	0.410435	0.17353	6.92413	8.06041	8.7329	8.14988	7.84099	7.64953	7.72751	7.00676	6.48418	6.69019	6.96484	6.34462	6.48715	6.23462	6.20574
FBgn0267762	asRNA:CR46093	0	0.644587	0.686819	0.135426	0.139069	-0.116542	0.354542	0.666183	0.898032	1.14031	1.06834	1.06611	0.577237	-0.00711148	0.813447	1.03824	0.736056	0.000665819	0.000359456	0.407945	0.395673	0.475396	0.0386894	0.000485767	1.73654e-05	6.73884e-07	1.7156e-06	1.76676e-06	0.00177543	0.965035	5.75003e-05	2.55605e-06	0.000175545	4.32317	5.20707	5.24451	4.44024	4.44315	4.49371	4.54293	4.83871	5.09575	5.15589	5.47699	5.522	5.32305	4.98849	4.57004
FBgn0267930	lncRNA:CR46211	0	-0.775811	-0.700161	-0.425901	-0.476748	-0.430865	-0.0986626	-0.7821	-0.481029	-1.10709	-1.18723	-0.432879	-0.37128	-0.858813	-0.946114	-0.689832	-0.665283	0.0116562	0.0209902	0.143169	0.103503	0.138809	0.727754	0.011091	0.100639	0.000769532	0.000393536	0.137072	0.198962	0.00599911	0.00293758	0.0227107	0.0273423	5.46979	4.49591	4.42664	5.00288	4.85881	5.11208	4.97379	5.35735	4.46759	4.67297	4.50902	3.79108	4.87707	4.66337	4.08127
FBgn0004396	CrebA	0	1.18905	1.42191	0.477334	0.227978	0.600207	0.671666	0.405001	0.362758	0.0982307	0.0444604	0.204327	0.114558	0.394706	0.213541	0.266749	-0.0693191	2.88514e-05	2.82571e-06	0.0431106	0.314618	0.013311	0.00647899	0.0818138	0.11636	0.661489	0.842603	0.366252	0.60992	0.0892895	0.345492	0.241542	0.757044	10.0276	11.1036	11.164	10.9207	10.6117	9.95197	10.4889	10.4461	10.1171	10.1701	9.88997	9.91961	10.0294	10.0044	10.3558
FBgn0025680	cry	0	0.0131132	-0.104619	-0.324994	-0.253185	-0.408975	-0.584546	-0.467914	-0.707944	-1.60847	-2.16423	-0.859766	0.314358	0.278829	-0.804817	-1.33932	0.343043	0.93868	0.541278	0.0678147	0.148177	0.0246553	0.00240161	0.0115604	0.000434594	6.73681e-09	3.96094e-11	5.36356e-05	0.0765495	0.113231	0.000113752	1.26473e-07	0.0549981	11.7191	11.8298	11.5674	11.5281	11.5265	11.2703	11.3517	11.3028	11.2771	10.9311	10.0049	9.59566	10.7167	11.9939	12.026
FBgn0005664	Crys	0	0.950754	1.7461	0.947545	0.477478	0.943789	0.0272326	0.551621	0.948642	0.705495	0.267028	1.18933	0.690871	1.08394	1.17091	0.880365	1.57391	0.0562117	0.00134445	0.0569743	0.320871	0.0578789	0.95428	0.253409	0.0567126	0.148201	0.575512	0.0196773	0.156354	0.0316273	0.0214031	0.0752064	0.00314802	7.03288	8.07697	8.90013	8.76784	8.83128	7.68014	8.44645	7.35609	8.33044	8.18013	8.08004	7.79793	8.60562	7.6863	8.0862
FBgn0062412	Ctr1B	0	-0.0338796	-0.0623127	-0.355667	-0.067448	-0.273476	-0.208171	-0.0363807	0.201269	0.0138118	0.0805087	0.218443	0.285932	0.261391	0.373105	0.300371	0.274731	0.855157	0.737324	0.0664488	0.716641	0.151135	0.2693	0.844606	0.28502	0.940657	0.665069	0.247107	0.134293	0.169093	0.0551632	0.116754	0.149363	7.96773	7.94493	7.77732	8.12037	7.58442	7.81314	7.47956	7.80623	7.8094	8.06646	8.25631	8.01044	8.03232	8.11744	8.03079
FBgn0030521	CtsB	0	0.0448745	0.0502034	-0.032454	0.277765	0.0452972	0.0194311	0.224856	0.280957	0.269072	0.201495	0.25985	0.314348	0.43578	0.403907	0.300668	0.341549	0.695831	0.661991	0.777171	0.0233581	0.693122	0.86536	0.0607313	0.0219977	0.0274702	0.0901031	0.0325595	0.0115928	0.000994154	0.00191615	0.0151123	0.00677891	12.7933	12.8435	12.7959	12.8784	12.8485	12.956	12.789	12.9101	12.9406	12.9299	13.0581	13.0028	12.9118	12.9333	13.107
FBgn0052702	Cubn	0	0.310748	0.0946627	-0.033224	-0.185954	0.0380855	0.110183	0.568877	0.768293	0.157414	0.127613	0.668509	1.10479	1.113	0.932746	0.682547	1.01522	0.230856	0.710543	0.896205	0.468192	0.881131	0.665956	0.0349638	0.00624385	0.53839	0.61736	0.0150813	0.000280246	0.000259688	0.00138612	0.0133494	0.000644379	8.46709	8.71052	8.46637	8.21836	8.47102	7.89893	8.43804	8.58422	8.81265	9.17974	8.4169	8.40598	8.92022	9.48349	9.42895
FBgn0053503	Cyp12d1-d	0	0.348359	0.637125	0.596846	0.490785	-0.0133492	-0.66553	0.105956	0.6969	0.962406	0.812188	0.0325232	1.0059	0.693338	1.03787	0.555251	1.05265	0.210028	0.0280303	0.038219	0.0830299	0.96091	0.0224271	0.697807	0.0174642	0.00188135	0.00676982	0.904966	0.0012914	0.0179707	0.000978623	0.0522002	0.000860749	9.85236	10.4023	10.411	10.2245	10.9737	10.4463	9.9642	9.34736	10.0986	10.5265	10.8956	10.9582	10.2419	11.1287	10.6258
FBgn0050489	Cyp12d1-p	0	0.344663	0.629314	0.565321	0.482972	-0.0544786	-0.684412	0.0887455	0.678405	0.925902	0.779744	0.00551275	0.987383	0.666469	1.01668	0.545827	1.02567	0.210548	0.0284295	0.0465398	0.0849166	0.840054	0.0183206	0.742542	0.0192312	0.00238816	0.00834268	0.983698	0.00139752	0.0211682	0.00108143	0.0538514	0.000999501	10.1291	10.6703	10.6744	10.4677	11.198	10.7299	10.1674	9.57155	10.3338	10.7826	11.1298	11.1913	10.4648	11.367	10.8584
FBgn0010383	Cyp18a1	0	-0.217321	-0.543498	-0.966581	-0.871504	-1.02592	-0.678225	0.516817	0.517059	0.457566	0.334122	-0.125347	-0.114599	0.0163209	0.520651	-0.0101244	0.135502	0.204876	0.00376541	1.05545e-05	3.82814e-05	4.81329e-06	0.000569881	0.00543575	0.00541774	0.0120959	0.0575607	0.458537	0.497471	0.922579	0.00515754	0.951924	0.423492	7.9738	7.87723	7.40213	6.90091	7.09732	6.95589	7.11813	7.62324	8.66316	8.7465	8.77223	8.48568	8.02251	8.01399	8.14536
FBgn0031689	Cyp28d1	0	0.685165	0.481197	0.0535141	0.0579294	-0.196256	-0.0474285	0.56186	0.799546	0.651254	0.364716	0.0373009	1.2671	1.2969	1.27454	0.670695	1.31891	0.00440522	0.0355971	0.804663	0.78894	0.36898	0.826472	0.0159994	0.00127704	0.00631957	0.103095	0.863079	8.36008e-06	6.15422e-06	7.74252e-06	0.00514095	4.91563e-06	10.6338	11.3477	11.0458	10.8333	10.8964	10.7546	10.6523	10.7116	11.2541	11.5514	11.285	11.1781	10.6696	11.9798	11.7728
FBgn0031432	Cyp309a1	0	1.63569	1.67629	1.53324	1.11459	0.640102	-0.0736072	0.628429	1.2835	1.67326	0.866503	0.629114	1.3914	1.71394	2.01479	1.58953	2.00846	0.000364162	0.00028411	0.000681771	0.00851456	0.109407	0.849164	0.115614	0.00311805	0.000289418	0.0345528	0.115242	0.00162154	0.000225767	3.67213e-05	0.000483038	3.81313e-05	8.33644	10.0494	10.2147	9.76999	10.2761	9.85065	9.22966	8.53692	9.10919	9.73197	9.82486	9.37159	8.98984	9.6	10.2138
FBgn0038236	Cyp313a1	0	0.12612	0.111321	0.522332	1.07388	0.975363	1.12913	1.63771	1.57502	1.5361	1.53954	1.09347	0.468658	1.28914	1.3413	1.35473	0.0241635	0.54671	0.594368	0.0195201	4.1447e-05	0.000124693	2.25464e-05	1.25292e-07	2.27489e-07	3.31502e-07	3.20593e-07	3.33706e-05	0.0338288	4.04355e-06	2.34664e-06	2.04259e-06	0.907661	10.6801	10.886	10.9316	10.7881	11.2554	11.3438	11.5763	11.6734	11.8996	12.0425	12.1873	12.0734	11.5457	11.0885	11.9346
FBgn0034053	Cyp4aa1	0	-0.761704	-1.0106	-1.25883	-0.950014	-0.963764	-1.0599	-0.607056	-0.567701	-1.09947	-1.10187	-0.762006	-0.230943	-0.502775	-1.08327	-1.10789	-0.268047	0.0182806	0.00277921	0.000394734	0.00444358	0.00399643	0.00189125	0.0539136	0.0698689	0.00138645	0.00136056	0.0182405	0.445026	0.105355	0.00157455	0.00129759	0.376598	8.69014	8.26688	7.62829	7.75587	7.84099	7.72193	8.03139	8.19174	7.9627	8.21337	7.96873	7.83897	8.22427	8.82406	8.03706
FBgn0031694	Cyp4ac2	0	-0.332294	-0.6243	-0.984729	-0.636443	-1.15023	-0.708933	-0.257283	0.0748857	0.138194	0.201722	0.044463	0.0704682	-0.0332182	0.0753222	0.552262	0.0328894	0.24627	0.0362984	0.00205624	0.0331755	0.000513254	0.0191432	0.366081	0.790547	0.624782	0.476786	0.874621	0.802619	0.906145	0.789357	0.0610094	0.90707	8.90886	8.61174	8.13918	7.83068	8.45405	8.51621	8.31939	8.59136	8.9244	8.98655	9.38076	9.33141	9.18935	9.14454	9.05606
FBgn0005670	Cyp4d1	0	0.0283712	0.14553	-0.228847	0.674702	0.142515	0.831424	1.43117	1.33721	1.46786	0.828254	1.3158	1.18417	1.66325	1.46874	1.59469	1.49944	0.929802	0.652169	0.480105	0.046561	0.658881	0.0166016	0.000218542	0.000435637	0.000167073	0.0169639	0.000509923	0.00134118	4.05681e-05	0.00016601	6.64456e-05	0.000132676	6.41821	6.52963	7.19564	6.87286	7.06415	7.57981	6.93894	7.93531	8.2753	8.13746	8.40269	7.65203	7.98259	7.6863	8.80033
FBgn0031925	Cyp4d21	0	-0.485977	-0.993078	-0.487167	-0.0781964	0.110096	0.555567	1.28651	0.874202	1.3884	1.6385	1.2114	0.445017	0.509404	0.897669	1.71129	0.266967	0.0560987	0.000502154	0.055552	0.747587	0.650892	0.0311395	2.96146e-05	0.0015993	1.14105e-05	1.20348e-06	6.05214e-05	0.0781004	0.0461763	0.00127317	6.42268e-07	0.278482	9.34363	8.90539	8.2008	8.4963	8.66052	8.69472	9.71196	9.70756	10.3705	10.4192	10.668	10.8891	10.5645	9.60476	9.88976
FBgn0015035	Cyp4e3	0	0.643047	0.73641	0.277536	0.402966	0.27247	0.462868	0.776366	1.03816	1.6403	1.19718	0.190407	-0.0108637	0.584277	0.58595	0.47339	0.421957	0.064614	0.036633	0.408616	0.234608	0.417077	0.174567	0.0284762	0.00495396	7.04897e-05	0.0016253	0.569	0.973971	0.0907861	0.0899296	0.165416	0.214059	8.47568	9.0934	9.17806	9.00276	9.17217	8.95968	8.99748	9.16554	9.5535	10.2603	10.7753	9.85105	9.10587	8.52618	9.04367
FBgn0033304	Cyp6a13	0	0.000548073	0.0193088	-0.180908	0.0183066	-0.142647	-0.280975	-0.141805	-0.170875	0.0616797	0.111521	0.130225	0.354149	0.25183	0.0554131	0.267436	0.394166	0.996463	0.875922	0.153984	0.88231	0.256388	0.0322513	0.259117	0.176953	0.61894	0.371892	0.298841	0.00883767	0.0523692	0.654807	0.0405017	0.00421165	9.61448	9.49552	9.51575	9.43319	9.49204	9.3488	9.37996	9.38894	9.35726	9.38516	9.72706	9.77025	9.58055	9.81633	9.71526
FBgn0013773	Cyp6a22	0	0.00407186	-0.0487459	-0.301336	-0.0121054	-0.215145	-0.618216	-0.245897	-0.132254	-0.217418	0.0474354	0.224489	0.275425	0.310936	0.0514192	0.348776	0.527199	0.980548	0.770618	0.0826526	0.94222	0.206889	0.00126575	0.151587	0.432049	0.20232	0.776607	0.188616	0.110505	0.0740054	0.758448	0.0472056	0.00453126	8.39648	8.35549	8.29329	8.32054	8.52078	8.42518	8.34211	7.92969	8.05836	8.21747	8.24441	8.54476	8.63167	8.59471	8.75546
FBgn0033978	Cyp6a23	0	1.09399	1.15163	0.257845	0.283026	-0.170936	-0.719846	-0.511416	-0.564105	-0.697153	-0.349245	0.465167	0.341788	-0.01322	-0.0612024	0.845052	0.681702	5.4567e-05	2.95843e-05	0.243376	0.20192	0.434868	0.00314423	0.0271325	0.0160523	0.00400857	0.119137	0.0423431	0.126748	0.951468	0.77833	0.000809814	0.00472556	10.391	11.447	11.6649	11.6384	11.0031	10.8759	10.3623	10.1365	9.83667	9.98753	9.91771	10.3085	11.1372	10.7633	10.5056
FBgn0038194	Cyp6d5	0	0.191155	0.303628	0.00732612	0.47402	-0.0275311	-0.0551221	0.357194	0.485918	0.725788	0.768753	0.583072	0.5886	0.572149	0.630403	1.00461	0.667059	0.347096	0.141812	0.970928	0.0269303	0.891089	0.78412	0.0870784	0.0237303	0.00156949	0.000947499	0.00814777	0.00765464	0.00921362	0.00475332	5.97608e-05	0.00311362	12.2645	12.4412	12.4937	12.3862	12.5514	12.9019	12.5013	12.6912	12.7443	12.909	13.3299	13.2939	13.1021	12.9651	13.0272
FBgn0025454	Cyp6g1	0	0.00777046	0.114543	-0.0299706	0.136994	-0.226262	-0.571995	-0.232515	-0.222929	0.0838402	-0.0532288	0.203191	0.472336	0.36731	0.368739	0.315832	0.37728	0.969389	0.573162	0.882363	0.501159	0.271234	0.00966848	0.258612	0.278143	0.67949	0.792821	0.321709	0.0284226	0.0811382	0.0800488	0.129926	0.0738011	16.0784	16.0414	16.2223	16.3071	16.0937	16.1041	15.7984	15.6935	15.8695	15.9009	16.016	16.1279	16.4389	16.4077	16.4211
FBgn0033696	Cyp6g2	0	-0.233704	-0.364028	-0.429017	-0.386567	-0.653123	-0.658001	-0.39003	-0.473725	-0.128436	0.0925942	0.268567	0.125832	0.0040668	-0.0948965	0.00876534	0.0699238	0.225985	0.0658479	0.0327941	0.0519811	0.00230018	0.00216539	0.0501	0.019812	0.500242	0.626017	0.166558	0.508872	0.982871	0.61751	0.963093	0.7125	10.7095	10.2849	10.1549	10.1577	10.1526	9.80971	9.77511	9.91247	10.2143	10.0996	10.3033	10.4977	10.7705	10.3214	10.4851
FBgn0031182	Cyp6t1	0	-0.256698	-0.628819	-1.14877	-0.531389	-1.01599	-0.73327	0.083459	0.25896	0.219117	-0.0496783	-0.224857	0.411139	0.327307	0.139071	-0.148035	0.138645	0.251138	0.00895102	3.54736e-05	0.023792	0.000144673	0.00300262	0.704857	0.247124	0.325121	0.821413	0.31292	0.0729374	0.147468	0.529264	0.503345	0.530514	8.02151	7.8582	7.50343	7.21205	7.03019	7.47896	7.25852	7.69792	8.34837	8.44793	8.63008	8.58149	8.13604	8.77428	8.75546
FBgn0033697	Cyp6t3	0	-0.149831	-0.374477	-0.453816	-0.626637	-0.696878	-0.757698	-0.455517	-0.469126	-0.0367615	0.204911	0.302094	0.0234018	0.28638	0.0406291	0.180211	0.0895935	0.480583	0.0875339	0.0416183	0.00697644	0.00323777	0.00164827	0.0409345	0.0358202	0.861787	0.337337	0.162766	0.911732	0.184686	0.847429	0.397545	0.671929	7.54648	7.33257	7.17532	6.64305	7.18223	6.4731	6.4294	6.64434	6.80288	6.96853	7.49997	7.50678	7.83346	7.18746	7.78508
FBgn0015038	Cyp9b1	0	0.19081	0.132257	0.0605453	0.176302	-0.0253146	0.0114312	0.272911	0.531352	0.466258	0.388229	0.921824	0.652012	0.807673	0.56114	0.95893	0.418435	0.447037	0.596769	0.808101	0.481867	0.919064	0.963398	0.280426	0.0430917	0.072591	0.130215	0.00126906	0.0153498	0.00371594	0.0336394	0.00089242	0.104449	7.55461	7.49741	7.31192	7.18948	7.52063	7.1345	6.85296	7.38925	7.27527	7.79722	7.66975	7.65203	8.15413	7.79015	7.85763
FBgn0015039	Cyp9b2	0	0.64696	0.480823	-0.11198	-0.00481997	-0.32936	-0.624873	-0.170323	-0.184133	-0.288739	-0.165175	0.527885	0.676359	0.425891	0.254285	0.962506	0.669284	0.00955431	0.0457891	0.625284	0.983178	0.16011	0.0118664	0.459365	0.424319	0.215539	0.472866	0.0298679	0.00713857	0.0738268	0.27334	0.000379697	0.00765954	11.068	11.6897	11.5408	11.2602	11.2188	11.0582	10.8626	10.7496	10.8231	11.0207	11.0328	11.2259	11.7843	11.7719	11.4685
FBgn0038037	Cyp9f2	0	0.000343558	-0.00772338	-0.24795	0.0941612	-0.187992	-0.448539	-0.0878131	0.00407412	0.00826452	-0.0212228	0.148231	0.53742	0.350518	0.142545	0.406245	0.410825	0.998057	0.956353	0.0904031	0.506985	0.192416	0.00430815	0.535748	0.976967	0.953299	0.880485	0.300153	0.000983655	0.0205513	0.318584	0.00855861	0.00795152	12.688	12.6586	12.6487	12.6377	12.5747	12.671	12.5705	12.3804	12.52	12.5558	12.7082	12.7175	12.7884	13.0601	12.891
FBgn0038034	Cyp9f3	0	-0.00453344	-0.00318128	-0.226877	-0.000469755	-0.177304	-0.416188	-0.0820393	0.0123351	0.06383	-0.00201043	0.12722	0.569512	0.323754	0.162679	0.438056	0.444377	0.973383	0.98132	0.106396	0.997241	0.201297	0.00562249	0.547823	0.92767	0.639447	0.988194	0.35439	0.000397124	0.0255486	0.239497	0.00387747	0.00348037	11.2246	11.2501	11.232	11.1887	11.1605	11.067	11.1444	10.9861	11.1125	11.154	11.3805	11.311	11.3255	11.6316	11.4351
FBgn0030001	cyr	0	-0.193371	-0.281655	0.23852	-0.0877676	0.0705491	1.17437	1.40623	1.63568	1.61013	1.292	0.253503	-0.372312	0.220816	1.42746	-0.198919	-0.660327	0.521371	0.353096	0.430221	0.770089	0.814199	0.000764857	0.000123232	2.09755e-05	2.54758e-05	0.000302277	0.402303	0.223331	0.464727	0.000104392	0.50962	0.0374473	5.03101	5.24663	5.07934	4.83857	5.57575	4.92026	5.44604	6.40595	6.46788	6.75936	6.67682	6.40052	5.00214	4.42607	5.03801
FBgn0000406	Cyt-b5-r	0	-0.182388	-0.792607	-1.88017	-1.66868	-1.87798	-1.6134	-0.522551	-0.416973	-0.678673	-0.303426	0.195493	0.145694	-0.0186088	-0.270942	0.163294	0.456289	0.55277	0.0162604	4.43532e-06	2.08371e-05	4.50568e-06	3.1505e-05	0.0990501	0.182703	0.036103	0.327144	0.524878	0.634818	0.95149	0.380417	0.594766	0.146544	13.6035	13.4542	12.5421	11.8582	11.8639	11.7628	11.6354	11.6826	12.7958	13.2527	13.2209	13.6402	14.0049	13.7445	13.6628
FBgn0033659	Damm	0	1.61558	2.00439	1.95163	1.66596	1.8144	0.641434	0.422832	1.71886	1.84551	0.814007	1.71275	1.40233	1.5942	2.11956	1.78241	1.80258	0.00119268	0.000143161	0.000190648	0.000906158	0.000402791	0.149665	0.335103	0.000678803	0.000339871	0.0717475	0.000701847	0.00378039	0.00133999	7.68522e-05	0.000479692	0.000429651	6.40027	7.9389	8.7329	8.63636	9.20298	8.58577	8.48779	7.2874	7.24689	8.10683	8.66025	7.77696	8.4423	7.62208	8.16265
FBgn0010501	Dcp-1	0	0.158984	0.345027	0.0493541	0.287387	0.268633	0.130853	0.457428	0.568367	0.742141	0.648005	0.683312	0.595692	0.554683	0.790693	1.00907	0.731092	0.439699	0.10254	0.809143	0.169523	0.197782	0.523775	0.0345257	0.0106095	0.00148297	0.00435836	0.00291603	0.00784304	0.0123245	0.000845561	6.80296e-05	0.00168459	6.99753	6.95674	7.17532	6.94198	6.99541	6.92555	7.08618	7.21527	7.5242	7.62261	7.78924	7.54861	7.73478	7.30899	7.5069
FBgn0034246	Dcr-2	0	-0.0085287	0.0657944	-0.0379652	-0.0174228	0.164719	0.0993516	0.411653	0.491534	0.511804	0.44446	0.341265	0.318082	0.461242	0.570299	0.485987	0.363899	0.951286	0.638365	0.785849	0.900696	0.246143	0.479465	0.00730193	0.00193745	0.00137638	0.00425622	0.0223757	0.0318642	0.00321948	0.000510778	0.00212693	0.0157175	9.71946	9.6856	9.95485	9.71969	9.7345	9.33733	10.0287	9.88948	10.2529	10.3358	10.3024	10.279	10.0764	10.047	10.1859
FBgn0028381	Decay	0	0.450843	0.753292	0.860148	1.02037	0.893764	0.504457	0.567393	0.696492	0.966109	0.596353	0.818317	0.983983	0.908365	1.1682	0.97004	1.01719	0.121328	0.0136737	0.00581385	0.0015481	0.00441845	0.0852841	0.0551821	0.0212511	0.00243237	0.044846	0.00815375	0.00209665	0.00391944	0.000448359	0.00235428	0.00158978	8.80364	9.15707	9.69597	9.89205	9.75197	9.84796	9.65866	9.39303	9.66496	9.61556	9.64796	9.36458	9.43284	9.38465	9.6432
FBgn0010358	deltaTry	0	0.206548	0.153672	0.495102	1.1462	0.44439	0.437843	0.758046	0.664623	0.257351	0.0623683	0.765396	0.855435	0.769661	0.819871	0.61875	0.515868	0.491597	0.607898	0.108614	0.000913447	0.147329	0.153072	0.0182151	0.0355306	0.393037	0.834589	0.0172607	0.00881745	0.0167286	0.0115259	0.048722	0.0954599	12.6922	12.6004	13.0577	13.3214	12.9	13.9504	13.0992	13.1231	13.5409	13.2779	12.536	12.3089	13.0982	13.0567	13.1329
FBgn0039666	Diedel	0	-1.40498	-1.38644	5.18026	7.17918	7.0829	7.69516	8.08192	8.24199	6.80206	5.49395	4.87267	3.19542	4.72066	3.29758	2.6902	0.825158	0.486777	0.492475	0.0166679	0.00170421	0.00190769	0.000929134	0.000588878	0.000487557	0.00264809	0.0117944	0.0232484	0.122737	0.0273327	0.111898	0.189988	0.681739	7.05598	4.20602	5.28301	6.03186	11.59	13.8142	14.4031	14.7942	15.334	14.9851	13.5207	13.0854	11.898	10.0781	14.0543
FBgn0085358	Diedel3	0	0.429264	0.610119	1.63597	2.48331	1.72802	2.31564	2.83005	2.89847	3.0585	2.57555	2.30039	3.09234	3.09003	2.85738	2.28935	2.01671	0.317302	0.160426	0.000870161	8.37454e-06	0.000520272	2.04332e-05	1.40889e-06	1.00163e-06	4.57353e-07	5.16837e-06	2.21792e-05	3.88459e-07	3.92793e-07	1.22886e-06	2.35385e-05	0.000104341	6.85997	7.52984	8.58667	8.78675	8.85087	9.73587	9.72585	9.56793	10.403	10.3795	10.0805	9.61548	9.36653	10.2804	10.1166
FBgn0011274	Dif	0	0.982756	1.27288	0.253168	-0.133123	0.278913	0.218472	0.413173	0.571628	0.381572	0.25364	0.359395	0.328176	0.510754	0.238857	0.372233	0.38542	0.000969898	6.82523e-05	0.331623	0.606586	0.286023	0.400716	0.120063	0.0361125	0.149324	0.330745	0.173176	0.211837	0.0584132	0.359058	0.159019	0.145473	10.4886	11.5952	11.647	11.4086	10.8964	9.91641	10.6514	10.806	10.8904	11.0956	11.0647	10.9173	10.9074	10.9241	11.0236
FBgn0000455	Dip-C	0	-0.0762237	-0.00744471	-0.00343226	0.123884	-0.0619373	-0.0299	0.248796	0.279308	0.163879	0.216695	0.1682	0.39041	0.443824	0.399672	0.243418	0.422289	0.537802	0.951783	0.977759	0.320408	0.616033	0.80825	0.0540979	0.0325298	0.192768	0.089892	0.181787	0.00438318	0.0015902	0.00368179	0.059024	0.00239841	10.2201	10.2706	10.2863	10.1993	10.3673	10.1779	10.1261	10.3817	10.4873	10.4683	10.419	10.522	10.212	10.4838	10.6535
FBgn0259113	PolA1	0	-0.0517709	-0.0369702	0.28379	0.483135	0.927956	1.07345	1.19741	0.741538	0.291652	0.583576	0.370343	0.191171	0.285353	0.208409	0.216119	-0.0255424	0.843019	0.887513	0.284502	0.0758645	0.00180422	0.000483837	0.000157755	0.00938855	0.271756	0.0350235	0.166693	0.467407	0.281935	0.428804	0.412202	0.922138	5.60119	5.84487	5.91806	5.19637	5.9832	6.2947	6.98587	7.03845	7.16835	6.71362	6.10475	6.24636	5.78428	5.67134	6.27096
FBgn0030607	dob	0	0.657948	0.203464	-0.727454	-0.918788	-1.0646	-0.909641	-0.391904	0.105574	-0.578095	-0.392944	-0.256952	0.446476	0.171584	0.524018	0.000966352	0.722926	0.0063553	0.357223	0.00304755	0.000386684	8.04707e-05	0.000426944	0.0845088	0.630158	0.0144653	0.0837462	0.247916	0.0518161	0.436088	0.0247836	0.996473	0.00319828	9.37381	9.88521	9.11544	8.83116	8.58456	8.24444	8.249	8.42146	8.96272	9.39062	8.73869	9.00764	9.12662	9.7449	9.55431
FBgn0015663	Ugt36A1	0	0.631436	0.548506	0.109413	0.0758638	0.288089	-0.0237408	0.428144	0.69314	0.843622	1.24921	1.39455	0.598256	0.63677	0.777048	1.65251	0.717659	0.0137698	0.0294192	0.64493	0.748993	0.232254	0.920147	0.0820587	0.00766958	0.00175651	3.1442e-05	7.83793e-06	0.0187362	0.0130985	0.00339233	7.48079e-07	0.00605526	7.29796	7.87723	7.58273	7.92931	7.5766	7.27749	7.51199	7.23364	7.37481	7.94308	8.40269	8.53646	8.6509	7.65913	7.86469
FBgn0004240	DptA	0	4.98492	6.04001	6.45339	7.10898	6.90616	6.92586	6.4503	6.69568	6.03702	5.76955	6.90723	4.14067	6.68838	5.00418	6.28363	5.87849	0.00103018	0.000154706	7.41207e-05	2.3466e-05	3.34087e-05	3.22787e-05	7.45283e-05	4.83243e-05	0.000155536	0.000251164	3.33461e-05	0.00463219	4.89492e-05	0.000995129	0.000100189	0.000206581	8.45845	12.4059	13.6199	13.5212	14.3819	14.5556	13.8135	13.6425	12.3661	13.0541	12.4889	11.6876	12.6732	10.1152	15.0866
FBgn0034407	DptB	0	5.00537	5.72481	5.93782	6.37661	6.1265	6.07652	5.65075	5.97006	5.26542	4.87693	6.01636	3.4119	5.97877	4.81835	5.27278	4.70363	5.52403e-05	1.05923e-05	6.56987e-06	2.50149e-06	4.32406e-06	4.82858e-06	1.2522e-05	6.11466e-06	3.02176e-05	7.45852e-05	5.51687e-06	0.00240047	5.99736e-06	8.55692e-05	2.97088e-05	0.00011207	9.15331	13.1871	13.9056	13.9676	14.295	14.5255	13.7604	13.5663	12.5416	13.4615	12.9467	11.9205	12.9832	10.4083	14.919
FBgn0010388	Dro	0	2.82254	3.76866	4.52275	5.12719	5.21415	5.88818	5.35795	5.58379	4.99218	5.20018	6.023	3.91044	6.09069	4.70459	5.36481	5.18544	0.0175226	0.00248823	0.000496108	0.000136162	0.000113182	2.74602e-05	8.34473e-05	5.18447e-05	0.000181559	0.00011659	2.07743e-05	0.00184076	1.80696e-05	0.000335898	8.22459e-05	0.000120299	9.30318	11.4935	12.5534	12.6808	13.1905	13.7896	13.033	13.8474	12.593	13.3879	12.8124	12.3366	13.1149	11.1154	15.0339
FBgn0283461	Drs	0	1.06827	1.97414	2.55836	2.85867	3.02394	3.31056	3.05084	2.66927	2.75478	2.94865	3.98472	2.47296	4.04775	2.50076	3.77566	1.96378	0.251264	0.0410917	0.0103553	0.0049056	0.00322817	0.00154968	0.00301452	0.00787673	0.00636635	0.00390817	0.000271527	0.0127563	0.000230781	0.0119218	0.000466057	0.042059	12.2195	12.787	13.5086	13.3941	13.8109	14.2523	13.4144	13.7389	12.8468	13.0528	13.7492	12.8297	14.1828	13.2363	15.3045
FBgn0052274	Drsl1	0	3.47066	2.84019	2.19845	2.69354	1.72337	2.99259	2.17519	2.00276	2.0281	2.15401	3.84305	1.92437	4.05783	4.40297	1.49899	3.75432	0.00140442	0.00659817	0.0293878	0.00937199	0.0807927	0.00456164	0.030948	0.0451112	0.0427143	0.0324348	0.000555067	0.0533202	0.000324803	0.00013775	0.125352	0.000692678	0	3.49419	2.0271	2.75544	3.04677	3.12935	2.01521	2.26573	2.00641	1.42778	2.37474	2.66704	3.42731	2.27596	5.57422
FBgn0052279	Drsl2	0	1.83747	2.07903	2.32777	2.39071	3.28485	3.1382	2.05504	2.40519	3.95476	0.988434	2.87618	1.02739	3.38101	2.61949	2.15663	1.37053	0.0265238	0.0134818	0.00655139	0.00544106	0.000364016	0.000569163	0.014436	0.00521264	4.81631e-05	0.212329	0.00126413	0.19555	0.000271639	0.00274832	0.0107895	0.0892043	2.38572	3.73573	3.94054	4.89544	4.1377	4.31799	4.77439	4.78988	3.4672	4.46786	5.53024	2.66704	4.22816	1.83275	3.87301
FBgn0052283	Drsl3	0	0.0848272	2.3272	1.10937	2.91813	3.32119	2.94444	2.36188	3.39863	4.18391	1.70771	3.75931	2.22264	4.29794	3.33972	1.54001	1.79554	0.927177	0.0195197	0.240214	0.00466184	0.00169142	0.00436617	0.0179931	0.00138948	0.000187847	0.0771668	0.000554109	0.024889	0.00014068	0.00161373	0.108442	0.0641814	3.98104	2.35256	5.96617	5.40663	3.74973	5.93737	5.7203	5.63124	4.76311	6.5279	6.30136	3.67499	6.45834	4.58852	6.39316
FBgn0052282	Drsl4	0	-0.219739	-0.502206	-1.10806	-0.483738	-0.968809	-0.911115	-0.480267	-0.565659	-0.597685	-0.531668	-0.726394	-0.234759	-0.46871	-0.563212	0.11847	-0.470247	0.403542	0.0652781	0.000345901	0.0749385	0.00122443	0.00206197	0.0768881	0.0399811	0.0309499	0.0521442	0.0105507	0.372768	0.0837044	0.0407619	0.650407	0.0827687	11.1969	11.1002	10.4369	10.403	10.2517	10.8785	10.1763	10.4696	10.6801	10.4501	10.806	10.5957	10.5921	11.1095	10.5033
FBgn0000527	e	0	-0.416533	-0.755828	-1.67863	-1.90558	-1.51775	-1.47066	-1.38512	-1.40442	-1.9823	-1.60822	-0.722156	-0.385977	-0.847127	-1.70712	-0.939171	-0.773705	0.0719938	0.00254814	2.28002e-07	3.16077e-08	1.00901e-06	1.58086e-06	3.62952e-06	3.00383e-06	1.67245e-08	4.33267e-07	0.00362928	0.0936412	0.00096761	1.76542e-07	0.000362614	0.00210996	8.54261	8.30016	7.60569	7.23426	7.21283	6.68112	7.04246	7.42965	7.0419	6.9089	6.61655	6.99197	7.78206	8.25689	7.6929
FBgn0002609	E(spl)m3-HLH	0	0.589472	0.733996	0.344626	0.604681	0.869233	0.522525	0.739927	1.04426	1.30684	0.78156	0.831172	1.02885	1.56532	1.60445	0.756324	0.545471	0.14285	0.0720539	0.383146	0.133357	0.0359247	0.191455	0.0699608	0.0137152	0.00296459	0.0567234	0.0439081	0.0149633	0.000625202	0.000493356	0.0644511	0.173491	4.16222	4.99117	5.28301	3.77143	4.57461	4.74603	4.97379	4.63262	5.00828	5.56936	5.24186	5.09498	5.15364	4.80232	5.60826
FBgn0036470	EAChm	0	-0.21285	-0.588124	-0.361876	-0.436887	-0.338357	-0.82761	-1.014	-0.898381	-0.67993	-0.54714	-0.774253	-0.67444	-0.966577	-0.782977	-0.436303	-0.897058	0.39686	0.0266738	0.156578	0.0907564	0.183931	0.00306861	0.000525318	0.00157546	0.0119233	0.0377014	0.00504404	0.0125241	0.000824812	0.00465235	0.0911584	0.00159532	6.92413	6.62276	6.14403	5.98021	6.78075	6.45905	6.72049	5.93054	5.91529	6.32993	6.67682	6.62048	6.07747	6.13294	5.9903
FBgn0243514	eater	0	0.159469	-0.245943	-0.467654	-0.163375	-0.0820888	0.00762118	0.766862	0.835578	0.64848	0.602358	1.02869	1.15653	1.05855	0.515507	0.860821	0.868516	0.600032	0.420911	0.133846	0.591194	0.786686	0.979937	0.0185785	0.0112565	0.042506	0.0578148	0.00260769	0.00096584	0.00206999	0.100421	0.00933539	0.00881511	8.22878	8.25723	8.26472	7.2232	7.87327	7.48591	7.92103	7.99576	8.48425	8.71493	8.77774	8.80508	8.69788	9.1543	9.29166
FBgn0260746	Ect3	0	2.51293	2.19071	0.90966	0.73106	0.686788	0.996977	1.60757	1.93539	1.30273	1.41927	1.95605	1.33473	1.73054	1.71076	2.0309	1.62584	0.000317741	0.00116665	0.131878	0.221285	0.249497	0.100544	0.0116513	0.00324381	0.0358787	0.023563	0.00298805	0.0320082	0.00725845	0.00783739	0.00221663	0.0108668	8.57495	11.2187	10.4664	9.50576	9.74675	9.03503	8.93608	8.86029	9.18096	10.009	9.72134	9.58364	10.0549	9.44953	10.347
FBgn0052185	edin	0	5.85221	5.84171	7.15112	7.85356	7.67941	8.50419	7.61647	7.78433	6.53547	6.29366	8.22934	4.54373	8.77543	5.04812	7.43509	6.5165	0.00251003	0.00254624	0.000420256	0.000159825	0.000202988	6.57989e-05	0.000221336	0.00017575	0.000982747	0.00137094	9.5609e-05	0.0143478	4.56017e-05	0.00741575	0.000284099	0.00100877	4.59951	9.15187	9.35338	9.41871	10.2965	10.8956	9.842	10.7936	8.4883	9.58095	8.25235	7.46369	9.42355	6.20986	13.6353
FBgn0034885	Eglp4	0	0.0631875	-0.246555	-1.10541	-0.826738	-1.40572	-1.23128	-0.777439	-0.645538	-0.941841	-0.71081	-0.425971	0.332239	-0.0986746	-0.248893	-0.100215	0.341304	0.690017	0.13002	7.28848e-07	3.50111e-05	1.79057e-08	1.45236e-07	7.20815e-05	0.00051376	6.74691e-06	0.000193594	0.0129551	0.0459836	0.534586	0.126621	0.52829	0.0408905	12.5844	12.6605	12.0801	11.8352	11.5422	11.6137	11.091	11.4031	11.565	11.7966	11.6794	11.8292	12.1709	12.8596	12.4505
FBgn0000565	MsrA	0	-0.100441	-0.0708365	0.708974	1.34763	0.891909	0.580899	0.433061	0.275729	0.297719	0.278164	0.0486135	0.401965	0.0593381	0.305096	0.0612114	0.022263	0.764231	0.832381	0.0443078	0.000583911	0.0137777	0.0939583	0.20473	0.413762	0.378186	0.409719	0.884479	0.23784	0.859254	0.366718	0.854863	0.946938	10.3565	10.2488	10.1235	10.8361	11.4048	12.0787	11.6605	11.4248	10.9244	10.5331	10.6478	10.4209	10.3181	10.8114	10.3671
FBgn0052072	Elo68alpha	0	-0.311573	-1.03463	-1.34271	-0.792795	-0.791152	0.174723	0.660647	0.598455	0.0280797	-0.08193	-0.0854704	0.194548	-0.320791	0.401329	0.040016	-0.376618	0.367947	0.00619475	0.000754843	0.0295231	0.0298239	0.611126	0.0649286	0.0920855	0.934664	0.811074	0.803086	0.571587	0.35424	0.24932	0.907005	0.278713	10.0522	10.2341	9.01323	8.98649	8.71853	8.92942	9.46936	10.2195	10.9289	10.7539	9.81014	10.0964	10.4539	10.5144	9.99322
FBgn0010425	epsilonTry	0	0.418204	0.760548	0.780772	1.47295	0.810294	0.98272	0.951418	0.998925	0.330697	0.186112	0.838028	1.41717	1.11708	0.80655	0.481955	0.362947	0.195562	0.0243632	0.0212299	0.000132198	0.0173274	0.00507597	0.00637103	0.00450994	0.302271	0.557907	0.0142863	0.00020021	0.00188635	0.017782	0.138451	0.258853	8.84068	9.11494	10.1794	10.2762	9.59629	10.5435	9.97587	10.0893	10.1494	9.77991	8.78871	8.83243	9.72062	10.1595	10.1632
FBgn0037090	Est-Q	0	-0.0859838	-0.237592	-0.857928	-0.63287	-0.860168	-0.599933	0.0633265	0.144133	-0.00871129	-0.0127887	0.125946	0.314576	0.472325	0.343601	0.497316	0.610717	0.670199	0.246314	0.000338462	0.0046903	0.000329675	0.00682718	0.753532	0.477128	0.965506	0.94938	0.533831	0.129485	0.0277015	0.0995344	0.0212335	0.00604046	9.48646	9.39349	9.20338	9.01243	8.945	8.98687	9.00889	9.14627	9.68801	9.83168	9.66145	9.80173	9.84689	9.74705	10.0562
FBgn0031055	et	0	-0.224881	-0.217635	2.04594	2.42828	2.4711	1.85945	1.89555	0.974892	0.577931	0.728954	0.279729	0.377836	1.45663	0.299946	0.400767	0.291254	0.780391	0.787281	0.0182303	0.00629872	0.00557606	0.0299707	0.0272568	0.234771	0.476097	0.370561	0.728875	0.640069	0.0821214	0.710199	0.620029	0.718206	7.60245	7.48092	7.88762	8.37155	10.7142	11.0968	11.4238	10.8363	10.3361	9.09309	8.77223	8.94323	8.27886	8.14382	10.2983
FBgn0033465	Etf-QO	0	-0.0702443	0.0223033	-0.222401	-0.179332	-0.268075	-0.196388	0.175618	0.307053	0.216226	0.244672	0.249713	0.289938	0.44684	0.353037	0.291836	0.504531	0.620893	0.874869	0.127389	0.214317	0.0696039	0.175501	0.223597	0.0400523	0.137683	0.0954713	0.0892863	0.0512464	0.00453934	0.0201322	0.0498792	0.00175355	11.063	10.9792	10.9399	10.8451	10.9283	10.6785	10.8236	10.921	11.2806	11.4504	11.3909	11.4383	11.2743	11.2946	11.4714
FBgn0005660	Ets21C	0	2.7527	2.27185	1.15102	0.674745	1.33824	0.606565	0.676933	0.555995	0.74882	0.367281	0.64672	0.361312	0.446233	0.595016	0.0747391	0.704622	1.11764e-06	1.49521e-05	0.0093858	0.107597	0.00325239	0.145562	0.106533	0.180357	0.0762509	0.370071	0.122045	0.377744	0.27844	0.15298	0.853853	0.0938247	6.60203	9.39349	8.99305	8.40131	7.78779	6.95589	7.52793	7.04887	7.17841	6.89872	7.21298	6.79747	6.71132	6.60111	6.89865
FBgn0041156	exex	0	-0.150891	0.181167	0.518374	0.375615	0.790325	0.539789	0.843007	1.07285	1.01933	0.889415	1.34708	1.32651	1.32294	1.33723	1.18113	0.764138	0.668566	0.607609	0.15111	0.29228	0.034	0.135766	0.0247628	0.0057802	0.00817975	0.0186195	0.000932754	0.00107113	0.00109712	0.0009966	0.00283226	0.0396883	6.40027	5.87042	6.44499	6.80025	6.91085	6.69318	7.40383	7.22449	7.57835	7.63493	7.57157	7.4897	7.71664	7.72175	7.25085
FBgn0029172	Fad2	0	1.23775	1.23588	1.61005	1.72098	1.53882	5.06472	3.03098	2.17138	1.93907	0.875408	1.60487	1.76885	1.4682	1.86231	1.05156	0.0111173	0.322789	0.323506	0.20216	0.17402	0.222037	0.000497074	0.0220362	0.0905275	0.127919	0.481658	0.203557	0.162891	0.243197	0.14283	0.399288	0.992825	1.0402	1.61054	1.60908	0	2.36474	1.84136	1.59849	2.26573	3.00748	1.8219	2.12073	1.0498	0.91615	1.18971	1.71163
FBgn0000636	Fas3	0	0.554377	1.51079	0.510481	0.394803	0.457219	0.0639665	0.215578	0.129085	0.170873	0.0741621	0.279191	0.0834993	0.16887	0.191263	0.0272352	0.219549	0.0241154	1.78409e-06	0.0360914	0.09763	0.0578307	0.781182	0.354012	0.576246	0.460751	0.747494	0.233385	0.71709	0.465952	0.409828	0.905778	0.34541	10.0479	10.4507	11.83	11.3334	10.6504	9.83849	10.4339	10.0562	9.95544	10.0125	10.1608	10.176	10.0597	9.91344	10.1137
FBgn0283427	FASN1	0	0.129709	-0.374729	-1.6367	-2.129	-2.18882	-1.95435	-0.893062	-0.050663	-0.668838	-0.661234	-0.427244	0.334005	-0.175684	0.446967	-0.148117	0.329989	0.656822	0.20737	1.43308e-05	3.77352e-07	2.49047e-07	1.31252e-06	0.00557511	0.861935	0.0306631	0.0323941	0.152969	0.259147	0.548151	0.135815	0.612172	0.264737	15.4545	15.5677	14.7371	14.2068	13.5916	12.7805	13.1137	13.2448	14.4435	15.3697	14.7176	14.8801	15.1696	15.868	15.2667
FBgn0040001	FASN3	0	-1.60919	-1.45111	-0.273642	0.107945	0.149136	0.276968	0.459204	0.230326	1.0344	0.495733	0.199765	0.129525	0.428376	0.424084	0.596772	-0.267035	0.000147199	0.000428999	0.436435	0.757319	0.669784	0.430967	0.197624	0.511498	0.00704351	0.165706	0.568563	0.710951	0.22817	0.232696	0.0986841	0.447426	12.481	11.1949	11.692	11.6457	12.0663	11.8709	12.4499	12.7238	12.774	12.5631	13.362	12.9183	12.7917	12.4307	12.5485
FBgn0026721	fat-spondin	0	0.133083	-0.142774	-0.865533	-0.749957	-1.15748	-0.833019	-0.12221	0.12235	0.0891925	0.399133	0.499524	0.602362	0.581967	0.563904	0.795532	0.795073	0.526459	0.497121	0.000447923	0.00165589	1.72965e-05	0.000647424	0.560478	0.560033	0.670316	0.0674535	0.0251731	0.00850403	0.0105958	0.0128519	0.000989777	0.000994932	10.5611	10.8269	10.2696	9.76618	10.0176	9.75469	9.4776	9.86612	10.3976	10.8059	10.9182	11.2963	11.3542	11.3323	11.0981
FBgn0032820	fbp	0	-0.0872875	-0.306697	-0.933924	-0.862501	-1.24962	-1.09868	-0.431174	-0.470616	-0.350479	0.00175359	0.263899	0.241077	0.0353228	-0.222779	0.515047	0.398234	0.669622	0.143777	0.000160341	0.000366272	4.68068e-06	2.45922e-05	0.0449465	0.030091	0.0974481	0.993145	0.205303	0.245685	0.862655	0.282183	0.0188633	0.0621511	11.9271	11.8903	11.3398	11.2356	11.0111	10.9137	10.5825	10.648	11.2386	11.4151	11.6679	11.9825	12.2466	11.952	11.7998
FBgn0037937	Fer3	0	-0.0996277	-0.0269491	-0.480926	0.747192	-0.223059	0.449576	0.293521	0.81025	1.33008	1.03734	0.364821	0.699445	0.295694	0.479532	0.778631	0.144586	0.775586	0.938475	0.178349	0.0424666	0.525014	0.207056	0.404664	0.0291447	0.000980467	0.00693691	0.302609	0.0560133	0.401255	0.179555	0.0352508	0.679425	4.24494	3.73573	4.42664	4.36168	3.21742	4.37897	3.18793	4.63262	4.40045	4.57406	5.10816	4.90191	4.15821	4.24298	4.08127
FBgn0038914	fit	0	0.013467	-1.18922	-3.46976	-3.23136	-3.53094	-2.43852	-1.34373	-1.23213	-1.08601	-0.2285	-0.434649	0.223779	-0.315648	0.18867	0.451093	0.607389	0.978302	0.0245337	7.04671e-07	1.94808e-06	5.45618e-07	7.07828e-05	0.0124003	0.0203538	0.0380654	0.645346	0.384642	0.65215	0.525937	0.703694	0.367267	0.228559	9.34831	9.25972	7.31192	6.22174	5.9832	6.01626	5.9268	6.19713	7.3922	7.86154	8.71876	9.01959	8.94899	9.49378	8.96045
FBgn0033079	Fmo-2	0	0.269868	-0.117608	-0.642091	-0.266463	-0.468481	-0.555224	-0.630127	-0.867235	-1.26943	-0.700857	0.141388	0.190464	-0.138813	-0.977782	0.0326971	0.298692	0.0959732	0.455337	0.000487512	0.0999521	0.0065712	0.00181164	0.000584335	1.70259e-05	7.66132e-08	0.000200555	0.370949	0.231878	0.379552	3.53141e-06	0.83451	0.0674393	11.1734	11.342	10.7477	10.8067	10.4337	10.6471	10.7473	10.6616	10.4587	10.2138	9.88614	10.4039	11.2508	11.1573	10.93
FBgn0263773	fok	0	-0.338556	-0.0677704	-0.0359986	0.329182	0.237698	0.0982525	0.315108	0.321845	0.7018	0.75925	0.74725	0.201032	0.575212	0.435705	1.12619	0.297262	0.0599725	0.694026	0.834243	0.0667753	0.176857	0.569281	0.0782726	0.0725682	0.000514901	0.000233586	0.00027545	0.250302	0.00292215	0.0184256	1.84973e-06	0.0953159	11.5575	11.2543	11.7775	11.7272	11.8878	11.9072	12.1027	11.8778	11.9326	11.9801	12.4561	12.5012	12.4845	11.6915	12.1145
FBgn0029769	frma	0	-0.317554	-0.428556	-0.14139	0.627843	0.617039	0.847767	1.06575	1.13209	0.618119	0.425616	0.413867	0.464699	0.71007	0.34569	0.299061	0.304175	0.244892	0.12157	0.599609	0.0280277	0.0305185	0.00451083	0.000669683	0.000372951	0.0302607	0.123996	0.134101	0.0948757	0.0144243	0.206966	0.272545	0.264678	9.91685	9.52195	9.52582	9.38435	10.1941	10.68	10.9569	11.1438	11.2362	11.2019	10.8327	10.5356	10.4131	10.5068	10.8262
FBgn0000927	fs(1)Ya	0	0.19213	0.676164	1.02796	1.08134	1.05349	1.21	0.981581	1.02053	0.705989	1.07821	1.28393	0.917276	0.758159	1.21869	0.910803	0.873399	0.509925	0.0284676	0.0018304	0.00118594	0.00148771	0.000414932	0.00266353	0.00194401	0.0228528	0.00121659	0.000227062	0.00446127	0.0154434	0.000386493	0.00469737	0.0063188	3.88114	4.56011	5.12244	5.40663	5.05169	4.74603	5.18961	5.35735	5.05268	5.43489	5.10816	4.95266	5.15364	4.92906	4.76373
FBgn0044872	FucTC	0	0.0718709	0.0986495	-0.254799	-0.129369	-0.0414783	0.0359577	0.296753	0.384658	0.552704	0.246427	0.781962	0.693338	0.624624	0.660776	0.821416	0.844332	0.79559	0.722355	0.363072	0.641631	0.881085	0.89681	0.291249	0.175322	0.0570915	0.378732	0.00975398	0.0197948	0.0335916	0.0254949	0.00706501	0.00584798	6.36372	6.5135	6.5592	6.46662	6.41024	6.12707	6.58989	6.58833	6.82865	6.9089	7.15483	6.65152	7.22054	6.76301	7.01742
FBgn0033153	Gadd45	0	2.36983	2.32636	1.4641	1.10727	1.58739	1.20067	0.902583	0.644761	1.38474	0.719295	0.654527	0.564539	0.808579	0.853832	0.416272	0.820458	0.00040259	0.000482857	0.0164503	0.0615836	0.0101385	0.0441967	0.122132	0.26244	0.0223167	0.212973	0.255508	0.324708	0.163624	0.142398	0.46523	0.157817	8.55482	10.808	10.3613	9.69987	10.3628	9.5445	9.39959	9.48409	8.91842	8.88189	8.87614	9.02849	8.60562	8.48034	9.33041
FBgn0001089	Gal	0	0.114214	0.130418	0.273628	0.575131	0.118071	0.644167	0.930048	0.847782	1.05334	0.793172	1.41347	1.93652	1.74642	1.31024	1.62095	1.61156	0.668456	0.625066	0.310133	0.0406412	0.658012	0.0235375	0.00205702	0.00423149	0.000688904	0.00678381	2.88909e-05	4.03361e-07	1.7966e-06	7.08408e-05	5.00117e-06	5.40582e-06	7.47973	7.77272	7.78405	7.85956	7.98975	8.506	7.98595	8.40128	8.55927	8.67073	8.69564	8.38766	8.72233	9.36796	9.10158
FBgn0035147	Gale	0	-0.171769	-0.392362	-0.379876	-0.520771	-0.785078	-0.84817	-0.536161	-0.600168	-0.556213	-0.247304	0.224632	0.194754	0.123739	-0.125745	0.655127	0.384355	0.433832	0.0830512	0.0925805	0.0250778	0.00158919	0.00080153	0.0215434	0.0112825	0.0176355	0.263721	0.308695	0.375922	0.571447	0.565276	0.00637221	0.0890589	12.3502	12.3131	11.9575	11.9496	11.9748	11.6397	11.4554	11.3909	11.4685	11.6755	11.8511	12.0905	12.6013	12.3597	12.3355
FBgn0263199	Galk	0	-0.0701015	0.0289884	-0.268059	-0.440315	-0.688528	-0.751291	-0.18451	-0.205	0.0137845	0.211143	0.267949	0.283009	0.596986	0.426024	0.731934	0.793115	0.780205	0.908058	0.292321	0.090853	0.0116048	0.00659299	0.465261	0.417926	0.956199	0.40435	0.292513	0.266994	0.0257702	0.101071	0.00785941	0.00449484	11.8565	11.9589	11.938	11.8658	11.7753	11.2632	11.1514	11.1012	11.6057	11.7997	12.1461	12.3732	12.3699	12.1594	12.4829
FBgn0010223	Galphaf	0	0.128243	0.416874	0.466076	0.571469	0.334136	0.420408	0.576168	0.543325	0.610449	0.484283	0.581813	1.12663	0.740332	0.883084	0.68739	0.957197	0.615503	0.112824	0.0785139	0.0341677	0.198712	0.109991	0.0328726	0.0429542	0.0247112	0.068352	0.0313765	0.00022794	0.00799964	0.00218651	0.0127678	0.00110118	7.08994	7.1978	7.39336	7.64414	7.6229	7.48591	7.43798	7.55182	7.7296	7.75268	7.63371	7.46369	7.29577	7.98511	7.61968
FBgn0263200	Galt	0	-0.0757756	-0.352312	-0.970552	-0.704437	-1.04406	-0.83507	-0.390612	-0.245294	-0.618012	-0.581405	-0.294864	0.291139	0.0855061	-0.13227	-0.210342	0.209366	0.573871	0.0150911	4.43496e-07	3.34233e-05	1.47478e-07	3.75932e-06	0.00796491	0.0790262	0.000149637	0.000284694	0.0377648	0.039995	0.52616	0.330205	0.128181	0.129861	11.4396	11.4332	10.9202	10.6295	10.5798	10.7321	10.4929	10.7671	11.1085	11.2965	10.8419	11.0018	11.3255	11.7782	11.581
FBgn0010359	gammaTry	0	0.205935	0.153168	0.49504	1.14737	0.44479	0.437524	0.758171	0.665881	0.256849	0.0626493	0.766269	0.855134	0.770235	0.819766	0.619527	0.514708	0.493309	0.609431	0.108996	0.000913505	0.147378	0.153758	0.0183024	0.0353886	0.394421	0.834024	0.0172498	0.00889652	0.0167553	0.0116079	0.0486753	0.0964758	12.6899	12.5985	13.0565	13.3201	12.8988	13.9504	13.0974	13.1216	13.5402	13.2771	12.534	12.3071	13.0974	13.0541	13.132
FBgn0034736	gas	0	-0.0289245	0.036007	-0.293249	0.125247	0.140772	0.135445	0.311181	0.293381	0.295252	0.0533877	0.529538	0.744205	0.658889	0.729275	0.566254	0.729589	0.904983	0.881882	0.234562	0.606392	0.56287	0.577621	0.208178	0.234359	0.231494	0.825691	0.0386661	0.00551106	0.0122393	0.00634753	0.0281467	0.00632873	6.9613	6.89585	7.30258	6.85862	6.84727	7.05264	7.14938	7.33922	7.56309	7.38798	7.32268	7.23682	7.4719	7.2616	7.45172
FBgn0038391	GATAe	0	-0.0378567	0.26055	0.532413	0.416966	0.417842	0.56526	0.491471	0.63313	0.777972	0.500003	0.536053	0.560491	0.836133	0.869536	0.619532	0.422653	0.889014	0.342274	0.0606919	0.135201	0.134427	0.0476066	0.0814265	0.0283151	0.00876088	0.0766539	0.0590981	0.0493333	0.00537111	0.00404167	0.0314776	0.130244	7.7863	8.02673	8.13392	8.21836	8.6679	8.34721	8.62011	8.65068	8.53208	8.80219	8.87099	8.54476	8.43122	8.4855	8.57786
FBgn0051148	Gba1a	0	0.229161	0.86316	-0.0877945	0.414591	0.728394	0.578403	1.36124	1.64393	1.38618	0.924216	1.87095	1.58332	2.11885	2.01564	2.34801	2.2249	0.662571	0.110826	0.866958	0.432356	0.174524	0.276834	0.0160106	0.00473241	0.0144153	0.0892091	0.0017215	0.00617465	0.000562569	0.000896925	0.00019996	0.000348365	7.2487	7.44736	8.68339	8.54155	8.32462	8.37367	8.4125	8.8514	9.15827	9.29681	9.12359	8.69761	9.62499	8.79938	9.8315
FBgn0020300	geko	0	-0.0869743	-0.00260938	-0.389651	-0.152063	-0.449916	-0.910949	-1.01384	-0.701819	-0.390956	-0.272319	-0.115087	-0.0618126	-0.504563	-0.741605	-0.00230551	-0.0339557	0.500828	0.983793	0.00601861	0.244652	0.00202329	5.91814e-07	1.18098e-07	2.04516e-05	0.00588007	0.044262	0.375087	0.631368	0.00074126	1.01574e-05	0.98568	0.791694	10.814	10.6865	10.8434	10.6137	10.491	10.5335	10.3342	10.1031	9.78497	9.94115	10.6066	10.5736	10.7037	10.5763	10.256
FBgn0011770	Gip	0	0.0218009	-0.268288	-0.56761	-0.341559	-0.956585	-0.814734	-0.235469	-0.0839984	-0.359284	-0.317693	-0.105061	0.557332	0.452391	0.421033	0.31758	0.631929	0.853662	0.0323835	9.37621e-05	0.00832621	7.94448e-08	8.89169e-07	0.0571879	0.479899	0.00591429	0.0131028	0.378598	0.000114943	0.000936695	0.00175248	0.0131306	2.65848e-05	10.9824	11.024	10.6096	10.5398	10.5004	10.6853	10.1674	10.2936	10.8038	10.9904	10.6181	10.7791	10.8764	11.4159	11.3603
FBgn0067102	GlcT	0	1.27174	0.457082	0.159396	-0.0923954	0.0762484	0.126549	0.286464	0.235329	0.0750774	0.0848238	0.160669	0.129069	0.198792	0.278256	0.168963	0.304084	2.41223e-06	0.0298295	0.424313	0.641478	0.700536	0.524632	0.15823	0.242569	0.704901	0.668898	0.420682	0.516495	0.321188	0.169899	0.397512	0.135382	8.7409	9.96889	9.18062	9.03792	9.19789	8.328	8.78838	8.90683	8.85715	8.93268	8.78598	8.78421	8.81617	8.79938	8.87913
FBgn0027657	glob1	0	-0.116449	-0.46809	-1.13178	-0.851055	-1.11803	-1.15584	-0.641447	-0.515178	-0.291337	0.03092	0.290668	0.205676	-0.0452179	-0.0759975	0.51715	0.442019	0.636206	0.0678074	0.000147773	0.00220053	0.000168588	0.000117396	0.0155037	0.0462367	0.243512	0.899788	0.24456	0.40627	0.85392	0.757166	0.0454866	0.0832471	12.0269	11.8829	11.272	11.0594	10.9313	11.1529	10.6587	10.7149	11.0316	11.2883	11.7565	12.0862	12.387	11.9483	11.8725
FBgn0001114	Glt	0	0.0758717	-0.132491	-0.613157	-0.310189	-0.337729	0.269939	1.04245	1.00212	0.707244	0.803883	0.722857	0.673804	0.973685	0.741293	0.957722	0.746987	0.711654	0.5201	0.00661111	0.140972	0.110702	0.197206	4.85181e-05	7.66503e-05	0.00228059	0.000749761	0.00190707	0.00333917	0.000106016	0.00154314	0.000127261	0.00144531	12.0548	12.1694	11.7403	10.9827	11.7142	11.6544	11.9857	12.5633	13.0899	13.2601	13.0795	13.1922	12.9495	12.7877	12.9944
FBgn0266064	GlyS	0	-0.213325	-0.307701	-0.524112	-0.575803	-0.467324	-0.522472	-0.0532821	-0.0221763	-0.144514	0.172356	0.241179	0.13464	0.151294	-0.127916	0.557246	0.127133	0.28541	0.129056	0.0138755	0.00769362	0.0259977	0.014134	0.78678	0.910294	0.465785	0.385715	0.228987	0.496424	0.445417	0.517936	0.00952402	0.520478	11.371	11.3556	11.1373	11.1773	11.1025	10.7343	11.2273	11.1874	11.6085	11.6646	11.6257	12.1317	12.0491	11.7399	11.6206
FBgn0027528	goe	0	-0.0173628	-0.113458	-0.377823	-0.347735	-0.318358	-0.222298	0.201813	0.301383	0.317508	0.302832	0.364844	0.393031	0.320372	0.399525	0.591991	0.41817	0.914894	0.487589	0.0288399	0.0424341	0.0610971	0.18111	0.222894	0.0749505	0.0617328	0.0736682	0.0341189	0.0236205	0.059615	0.0216724	0.00144982	0.0168826	9.56302	9.69099	9.55561	9.42113	9.49412	8.9421	9.38654	9.53683	9.80295	9.93494	9.9127	10.0032	9.98084	9.87459	9.80239
FBgn0004919	gol	0	-0.00942622	0.081536	-0.0200068	0.145111	0.532723	0.931706	1.19293	1.13482	1.01874	0.716284	0.273045	-0.0128694	0.319374	1.15685	0.509654	-0.0547477	0.931904	0.462874	0.856129	0.197803	8.83956e-05	4.07747e-08	6.69812e-10	1.57766e-09	9.61248e-09	2.08809e-06	0.0209365	0.907135	0.00824424	1.13608e-09	0.000144311	0.620749	9.13986	9.11494	9.31905	9.24358	9.21814	9.01835	9.87353	10.1559	10.3716	10.1282	10.1597	9.90519	9.44391	9.0947	9.39522
FBgn0001124	Got1	0	0.0322138	-0.0223101	-0.161382	-0.247617	-0.325456	-0.333626	-0.180387	-0.187639	-0.243004	-0.178125	0.00276333	0.189379	0.247496	0.0748326	0.136274	0.376689	0.741046	0.818841	0.108763	0.0180459	0.00293752	0.00241415	0.0752671	0.065098	0.0200073	0.0787122	0.977353	0.0628483	0.0180951	0.445436	0.171715	0.000851059	12.7795	12.8709	12.7509	12.6267	12.7169	12.4537	12.6045	12.5342	12.6415	12.6198	12.6238	12.6852	12.7479	12.8671	12.9672
FBgn0001125	Got2	0	-0.0362658	-0.235105	-0.387077	-0.319133	-0.672054	-0.517014	-0.189186	-0.290987	-0.434254	-0.237818	0.100458	0.33907	0.384953	0.279219	0.520325	0.757839	0.835862	0.188711	0.0365726	0.0795676	0.000909563	0.00719441	0.286517	0.107673	0.0206271	0.183878	0.567428	0.0637564	0.0375062	0.121725	0.00689065	0.000284919	12.9537	13.0785	12.7462	12.6805	12.757	12.6177	12.3855	12.5597	12.6643	12.7004	12.5862	12.8124	12.9577	13.0933	13.1795
FBgn0039562	Gp93	0	-0.117308	0.292725	0.735237	0.722799	0.741462	0.695159	0.949909	0.571571	-0.0640357	-0.0485769	-0.0234215	0.0395767	0.0540425	0.0595004	-0.0338963	-0.25099	0.468434	0.08	0.000160672	0.000192797	0.000146683	0.000289344	7.47829e-06	0.00178282	0.690894	0.762724	0.884162	0.805632	0.737036	0.711695	0.83305	0.129479	13.5514	13.4302	13.998	13.9373	14.2785	13.9306	14.2798	14.4327	14.6401	14.0844	13.3856	13.3375	13.3449	13.3811	13.561
FBgn0001128	Gpdh1	0	-0.0795328	-0.407491	-0.97049	-0.853384	-1.08667	-1.11243	-0.41021	-0.0438641	-0.404943	-0.474905	-0.167177	0.205941	-0.080291	0.00972755	-0.000193703	-0.000533808	0.612352	0.015788	3.91853e-06	2.08641e-05	8.00975e-07	5.69015e-07	0.0151951	0.779398	0.0163635	0.0059884	0.292103	0.197531	0.608989	0.950422	0.999012	0.997277	13.8358	13.7778	13.3622	13.2051	12.9557	12.825	12.7113	12.8084	13.4298	13.9511	13.4863	13.522	13.8335	14.1803	13.7997
FBgn0038840	Grik	0	-0.543164	0.0686288	1.67119	2.46407	2.27863	2.28109	2.28794	1.93992	1.64802	1.39568	1.44222	0.373223	0.610152	-0.316737	0.784013	-0.0594492	0.594369	0.946165	0.111488	0.0233646	0.0343964	0.0342229	0.0337436	0.0675444	0.116226	0.179641	0.166197	0.713914	0.550089	0.755596	0.443873	0.953356	9.73206	9.17512	10.2934	10.4524	12.3425	13.1628	13.2286	13.2339	13.0189	12.2088	12.1442	12.0713	11.7148	10.1334	10.8424
FBgn0010038	GstD2	0	1.85702	1.92864	3.84903	2.32156	3.0995	0.711884	1.43142	0.820026	2.53014	1.22578	0.541718	0.83091	0.495772	1.55927	0.858102	0.743344	0.0525529	0.0448267	0.00037255	0.0180181	0.00259113	0.438769	0.127836	0.373628	0.0108627	0.188848	0.554464	0.367447	0.588272	0.0989448	0.352304	0.419126	6.75098	9.06603	10.0444	9.34661	10.9833	9.04682	8.98021	7.42166	8.34837	7.5529	7.91468	8.06911	7.375	6.7459	7.43284
FBgn0010040	GstD4	0	1.8421	2.9004	4.6817	3.35027	3.98187	1.19928	1.82785	1.72272	3.12839	1.58771	1.59006	1.85801	1.40704	2.67264	1.02859	1.09161	0.102521	0.0139521	0.000311061	0.00549103	0.00142071	0.27848	0.105031	0.125221	0.00873503	0.155826	0.155243	0.099778	0.206037	0.0220325	0.350751	0.322691	3.53171	4.89487	6.5748	5.81313	7.67511	5.9575	6.34192	3.3954	5.13758	3.94183	4.0064	3.67499	4.29488	4.03323	4.34626
FBgn0010041	GstD5	0	2.23316	2.20305	3.10657	2.35298	2.65843	0.575025	1.60541	1.5846	2.66835	1.67595	1.46552	1.26782	0.80387	1.8866	1.18647	1.19315	0.00700686	0.00767492	0.000462355	0.00486335	0.0018885	0.448227	0.0431087	0.0456134	0.00183085	0.0355204	0.0626505	0.103564	0.292367	0.0195706	0.126134	0.124135	8.72657	10.2549	11.4305	10.695	11.5295	10.1971	10.3206	8.48419	9.58973	9.39062	9.76642	10.0535	9.61524	8.70067	9.43608
FBgn0010043	GstD7	0	0.305633	0.590066	0.207052	-0.219029	-0.585008	-1.29829	-1.01188	-0.456712	-0.777069	-0.723883	0.093658	0.956037	-0.0290772	0.0500517	0.327745	0.593338	0.312852	0.0593869	0.491126	0.466719	0.0614113	0.000277244	0.00266342	0.137497	0.0159625	0.0235021	0.754321	0.00411454	0.922514	0.867062	0.280047	0.0581094	5.83277	6.1251	6.52748	6.19933	6.30056	5.28136	5.10712	5.14081	5.00828	5.37739	4.65999	5.18262	5.9996	6.76301	5.91069
FBgn0010044	GstD8	0	1.38491	1.91165	2.06231	1.14313	0.972137	0.0225579	0.163938	0.370279	0.715864	0.804701	1.7903	2.23967	1.3614	2.36491	2.63368	2.25836	0.0234576	0.00293234	0.00158021	0.0564352	0.1005	0.968523	0.774507	0.519369	0.219345	0.16946	0.00479977	0.000759168	0.025617	0.000451876	0.000148884	0.000702621	5.93596	6.83227	8.18564	8.26227	8.20289	7.08045	6.76152	5.99657	6.48418	6.78169	6.28596	6.72634	7.75269	7.45307	7.28282
FBgn0063493	GstE7	0	1.00841	0.944422	0.296183	0.10006	-0.237602	-0.548824	-0.0976262	0.168495	0.226318	-0.00426446	0.428778	0.900932	0.557976	0.818517	1.03928	1.02452	0.000592415	0.0010839	0.245538	0.690376	0.34864	0.0383808	0.697502	0.503926	0.371517	0.986427	0.0986719	0.0016322	0.0355792	0.00352445	0.000442536	0.000508785	9.1903	10.0688	10.0611	9.79075	9.74326	9.41218	8.86255	8.74335	9.14038	9.29874	9.29491	9.14761	9.53298	9.92489	9.67767
FBgn0063492	GstE8	0	0.635903	0.376969	-0.21015	0.00609128	-0.371619	-0.861116	-0.184765	0.0911041	0.0918634	0.0980888	0.668305	1.01764	0.611918	0.753977	1.13061	1.14967	0.0343614	0.193322	0.461737	0.982862	0.199453	0.00597298	0.516922	0.748315	0.746295	0.729802	0.0270046	0.00165219	0.0409485	0.0140074	0.000644418	0.000549581	8.46278	9.09611	8.80081	8.86003	8.52891	8.66136	8.14946	7.74351	8.27061	8.66473	8.53558	8.59354	8.99987	9.24543	8.98009
FBgn0063491	GstE9	0	0.079833	-0.0983331	-0.688405	-0.51656	-1.12289	-1.1901	-0.837142	-0.647138	-0.709262	-0.441469	-0.0249109	0.409244	0.0941221	-0.0641076	0.392079	0.400008	0.630483	0.554102	0.000427589	0.00491206	1.12037e-06	4.81047e-07	5.18014e-05	0.000771833	0.00031731	0.0137287	0.880366	0.0210339	0.571055	0.698982	0.0262835	0.0237226	11.8866	12.0308	11.6092	11.4304	11.3265	11.3825	10.6248	10.7796	10.9184	11.1303	11.1195	11.3594	11.824	12.183	11.8786
FBgn0030484	GstT4	0	0.0637472	0.192141	0.00655227	0.235547	-0.186889	-0.269882	-0.00473527	0.266412	0.323404	-0.0110307	0.231351	0.740189	0.614695	0.609274	0.36876	0.772973	0.6895	0.235962	0.967177	0.149774	0.248568	0.101564	0.976276	0.105746	0.0530039	0.944774	0.156791	0.000135095	0.000869891	0.000942866	0.0294521	8.34142e-05	12.1511	12.1809	12.2958	12.3533	12.3163	12.4151	12.054	12.0265	12.1197	12.3821	12.4914	12.16	12.2259	12.7021	12.5906
FBgn0037697	GstZ2	0	-0.221059	-0.764348	-1.09011	-0.696027	-0.908324	-1.50149	-1.3896	-1.41514	-1.57107	-1.22257	-0.413908	0.0557355	0.0187052	-1.22433	-0.179686	0.355127	0.464052	0.0178367	0.00147998	0.0291219	0.00607689	5.84163e-05	0.0001397	0.000114394	3.41661e-05	0.000520625	0.177502	0.852605	0.950261	0.000513417	0.550819	0.244451	9.71402	9.4665	8.60578	8.72925	8.81476	8.8959	8.62011	8.51831	7.9154	7.93313	8.07557	8.35502	9.22614	9.58805	9.45022
FBgn0032209	Hand	0	0.186998	-0.00519659	-0.188579	-0.00717712	-0.0559837	-0.0321802	0.175978	0.212721	0.243352	0.104752	0.682679	0.947749	1.02938	0.552448	0.531984	0.854725	0.502818	0.985058	0.499254	0.979365	0.840187	0.907689	0.528049	0.446678	0.385073	0.706301	0.0216318	0.00248137	0.00124209	0.0574297	0.0664394	0.00540453	5.96064	5.87042	5.73578	5.55522	5.69613	5.89624	5.87788	5.93054	5.40066	5.98963	5.93745	5.92917	6.22163	6.67532	6.5934
FBgn0030925	Hayan	0	2.25534	2.65052	1.8393	1.18708	1.56477	1.99344	1.5788	1.82565	0.854622	0.930967	1.5402	0.590291	1.94525	1.0483	1.05412	0.846159	0.00488399	0.00135873	0.0178801	0.111472	0.0401383	0.0111476	0.0385595	0.0186335	0.244619	0.206412	0.0430466	0.417436	0.0129378	0.156991	0.154816	0.249165	7.18727	9.53998	9.57513	9.37438	9.03336	7.94503	7.9028	8.49565	7.71586	8.51945	7.92963	7.4897	7.78206	7.57439	9.54555
FBgn0001187	Hex-C	0	-0.26167	-0.537223	-0.852785	-0.408281	-0.994133	-0.819276	-0.330626	-0.2077	-0.103348	0.16609	0.115791	0.252931	0.267503	0.138168	0.457015	0.253552	0.130769	0.0041488	5.03446e-05	0.023187	7.45124e-06	8.00142e-05	0.0603179	0.225463	0.540747	0.329175	0.493655	0.143383	0.122876	0.415218	0.0122879	0.142454	12.3859	12.3076	11.8312	11.7282	11.6303	11.8332	11.4873	11.6063	11.9188	12.1261	12.4456	12.791	12.7385	12.6401	12.6508
FBgn0029167	Hml	0	0.139299	0.015565	-0.201024	0.0313287	-0.289188	0.111833	0.695684	0.838196	0.792859	0.973939	1.24892	1.0035	1.06255	0.37836	1.00282	0.738616	0.638147	0.957974	0.498642	0.91554	0.333329	0.705475	0.0270887	0.00939024	0.0132398	0.00326963	0.000363959	0.00258843	0.00161887	0.209355	0.00260251	0.019819	9.84409	9.96593	10.2047	9.4781	9.97064	9.54949	9.71545	9.97796	10.1391	10.599	10.7917	10.9308	10.851	10.5081	11.003
FBgn0030994	HP1D3csd	0	2.2252	2.29522	0.951254	1.14417	0.814308	1.41281	1.54284	1.11624	0.698497	0.598672	0.800678	0.718353	1.32862	1.2265	1.057	1.23012	3.34037e-06	2.17819e-06	0.0132739	0.00384796	0.0306566	0.000647544	0.000271816	0.004618	0.0598426	0.10275	0.0332356	0.0535169	0.00113586	0.00223823	0.0067782	0.00218533	3.24063	5.42961	5.70775	4.89544	4.85881	4.59999	4.18905	4.73934	4.81559	4.85251	4.39881	4.17983	4.00722	3.78772	4.82292
FBgn0014859	Hr38	0	3.35419	2.19443	0.867142	0.4578	0.656783	0.367979	0.399645	0.380604	-0.0263741	-0.0977323	-0.100431	0.323507	0.253567	0.452566	-0.37572	0.330015	5.72975e-11	7.343e-08	0.00395405	0.101048	0.0228166	0.182287	0.149065	0.168391	0.922098	0.717488	0.710061	0.238604	0.352395	0.104749	0.173662	0.229617	7.5383	10.8375	9.71017	9.39178	8.30582	7.14332	8.08087	7.83057	7.78986	7.67128	7.31512	7.47241	7.39034	7.79015	7.92671
FBgn0001225	Hsp26	0	1.17164	0.459619	0.153948	0.0142945	0.0280422	0.117	-0.274908	-0.323114	-0.210157	-0.10912	-0.21963	-0.350849	-0.458844	-0.329822	-0.378268	-0.158046	2.22504e-08	0.00233671	0.256888	0.914781	0.833795	0.385615	0.0501776	0.0236338	0.12678	0.417846	0.111483	0.015037	0.00236867	0.0212097	0.009512	0.244847	10.8866	11.8371	11.214	10.6513	10.9995	10.7717	10.9627	11.0275	10.614	10.5974	10.7226	10.5429	10.4863	10.3329	10.3152
FBgn0013275	Hsp70Aa	0	2.4692	1.64383	1.2704	0.802158	1.58761	0.348849	0.683643	0.351077	0.685079	0.405816	0.410334	0.234692	0.513032	0.932135	-0.0480083	0.698176	1.42024e-05	0.00114456	0.00827521	0.0791164	0.00154837	0.430501	0.130521	0.42761	0.12976	0.360432	0.355223	0.59427	0.250562	0.0439697	0.912934	0.122992	9.39434	11.6386	11.2252	10.5783	10.9121	9.96321	11.4878	9.52569	9.68096	9.48892	9.46522	9.72718	9.35094	8.9034	9.7133
FBgn0013276	Hsp70Ab	0	2.46829	1.64283	1.26955	0.802158	1.58736	0.344774	0.68611	0.350183	0.685934	0.399137	0.40837	0.228791	0.51401	0.931684	-0.0490628	0.696303	1.44212e-05	0.00115927	0.00835715	0.0793483	0.00156155	0.4362	0.129518	0.429149	0.129612	0.368619	0.357874	0.603811	0.250072	0.0442221	0.911104	0.124237	9.39434	11.6372	11.2252	10.5772	10.9097	9.96321	11.4873	9.52009	9.68449	9.48892	9.46693	9.7217	9.34701	8.89566	9.71526
FBgn0013277	Hsp70Ba	0	2.60715	1.62877	1.24563	0.684258	1.55386	0.335615	0.648958	0.194827	0.18677	0.39257	0.136178	-0.0538082	0.264737	0.536384	-0.269133	0.424048	1.25676e-06	0.000384189	0.0039482	0.0887678	0.000607402	0.390648	0.105257	0.616062	0.630639	0.316964	0.725538	0.889528	0.496794	0.176129	0.489761	0.28072	9.05643	11.3736	10.6735	10.0999	10.3942	9.46411	11.0315	9.00635	9.26827	9.00328	8.89149	9.31695	8.71016	8.14382	9.01223
FBgn0013278	Hsp70Bb	0	2.61956	1.64543	1.26287	0.665406	1.55897	0.335493	0.653392	0.161305	0.1633	0.387698	0.108797	-0.045444	0.269039	0.511946	-0.282654	0.402198	1.13102e-06	0.000337944	0.00349013	0.0964523	0.000574079	0.389592	0.102204	0.676919	0.67317	0.321614	0.778422	0.906363	0.488779	0.194623	0.467331	0.304301	9.17456	11.4544	10.7656	10.1722	10.5199	9.51084	11.1275	9.09695	9.38139	9.07963	8.99691	9.397	8.77586	8.25084	9.08354
FBgn0051354	Hsp70Bbb	0	2.61264	1.64597	1.27106	0.696069	1.57367	0.335729	0.642436	0.166919	0.173249	0.394249	0.127491	-0.0498466	0.268424	0.501635	-0.273872	0.388301	1.44237e-06	0.000389159	0.003707	0.0871985	0.000602383	0.395969	0.112517	0.670867	0.659217	0.320516	0.745265	0.898805	0.495928	0.209677	0.48733	0.327692	9.1772	11.4581	10.7808	10.1779	10.5096	9.5395	11.1372	9.10196	9.3506	9.07512	9.00399	9.39241	8.77586	8.21397	9.08958
FBgn0013279	Hsp70Bc	0	2.59117	1.63008	1.24879	0.683539	1.55561	0.327995	0.658286	0.186661	0.157651	0.373305	0.0956987	-0.0532693	0.262908	0.516627	-0.271823	0.410393	1.2948e-06	0.000366021	0.00375831	0.0878793	0.000578139	0.399424	0.0993776	0.629457	0.683383	0.338802	0.804205	0.890186	0.498018	0.190142	0.483735	0.294151	9.16397	11.4385	10.7648	10.1534	10.4879	9.52777	11.115	9.10944	9.35947	9.07286	8.95128	9.39011	8.72233	8.23865	9.08958
FBgn0020416	Idgf1	0	0.948303	1.13292	0.472169	0.595438	0.423169	0.108721	0.106552	0.146803	0.0347102	0.235688	0.793548	0.248988	0.339781	0.215324	0.692542	0.553838	0.000401095	5.90789e-05	0.04754	0.0149575	0.0730464	0.632173	0.638944	0.519057	0.878223	0.304536	0.00201652	0.278791	0.144354	0.347166	0.00568863	0.0223304	10.3887	11.0269	11.2178	11.0841	10.8048	10.7018	10.3645	10.188	9.91843	10.1806	10.4111	10.5377	10.902	10.2518	10.5056
FBgn0064237	Idgf5	0	0.0951098	-0.00806564	-0.407191	-0.088753	-0.467296	-0.328712	0.304694	0.188162	0.409704	0.625729	0.657014	0.447007	0.800299	0.6972	0.897131	0.703967	0.630135	0.967331	0.0492298	0.653054	0.0260942	0.106518	0.132872	0.344849	0.0479741	0.00432003	0.00298649	0.0324499	0.000537343	0.00185156	0.000168106	0.00170779	9.33421	9.4581	9.17551	8.85286	9.16437	9.39751	8.79828	8.99024	9.46591	9.48382	9.95591	10.0579	10.1333	9.78525	9.99805
FBgn0001248	Idh	0	-0.19177	-0.489271	-0.882785	-0.689747	-0.923783	-0.745957	-0.4275	-0.549243	-0.768939	-0.410167	0.118461	0.260002	-0.115897	-0.506657	0.129594	0.259915	0.187186	0.002337	3.87277e-06	8.40574e-05	2.07277e-06	3.36196e-05	0.00639847	0.000864702	2.32132e-05	0.00844485	0.408844	0.0788933	0.418888	0.00175369	0.367044	0.0789861	14.3563	14.1717	13.7383	13.5266	13.5351	13.4919	13.4631	13.6686	13.8543	13.7507	13.5904	13.9432	14.3941	14.3255	14.0266
FBgn0035445	Ids	0	-0.115564	0.340272	0.634547	1.997	2.09216	2.14285	1.86723	1.80458	1.18873	0.943244	0.978327	0.287185	1.3749	0.721141	0.261355	0.679934	0.831818	0.53356	0.251285	0.00135801	0.000898122	0.000720343	0.00238024	0.00311561	0.0386658	0.0943555	0.0835187	0.598753	0.0186731	0.19442	0.631828	0.22008	6.00878	5.70988	6.03546	5.98021	7.17189	8.47141	8.90895	8.66767	8.41366	8.01082	7.14632	6.71169	6.58371	5.9357	7.628
FBgn0044048	Ilp5	0	-0.334504	0.00548862	-0.317939	0.104547	0.0273409	-0.485873	-0.642022	-0.759222	-0.25857	-0.70916	-0.488174	-0.350426	-1.00438	-0.269803	-0.302096	-0.329959	0.134932	0.979859	0.154248	0.631612	0.899945	0.0349212	0.00723279	0.0020739	0.242544	0.00355202	0.034158	0.118306	0.000144573	0.223382	0.174779	0.140021	6.12253	5.68129	6.14403	6.08172	5.69613	5.9575	6.08603	5.63124	5.50021	5.18969	5.79242	4.95266	5.80732	5.80957	5.08712
FBgn0044047	Ilp6	0	-0.22262	-0.502579	0.315789	0.755042	0.971575	0.912029	1.16772	0.786275	0.888112	0.969786	0.507334	0.0861335	0.839902	0.669549	0.57496	0.442658	0.582073	0.221123	0.436758	0.0723034	0.0240412	0.0328908	0.00819601	0.0621222	0.0372253	0.0242712	0.216948	0.830828	0.0475877	0.108004	0.163979	0.279161	8.47996	8.24264	7.86241	7.92249	9.46052	9.69748	10.0687	9.78746	9.90032	9.57776	9.67185	9.76494	9.1628	8.34479	9.32531
FBgn0034329	BomS1	0	1.42416	2.87299	3.73586	3.76538	3.89898	4.08138	3.39541	2.51674	2.45823	2.76749	3.14639	1.70637	3.53732	1.8115	3.19946	1.06244	0.0726403	0.00106391	7.34193e-05	6.70765e-05	4.464e-05	2.57228e-05	0.000209677	0.00319626	0.00382198	0.00147585	0.000454515	0.0343794	0.000135185	0.0256782	0.00038534	0.17283	10.8416	11.9089	13.0677	13.7571	13.9768	14.0862	13.4922	13.6955	12.4646	12.6356	12.7323	11.8653	12.6989	12.4047	13.4959
FBgn0067905	Dso2	0	0.76795	1.73838	2.43548	2.82649	2.69728	2.7953	2.50533	1.93262	1.89263	2.20459	2.40149	1.1288	2.63787	1.21658	2.31202	0.894034	0.128262	0.00182221	6.37894e-05	1.02948e-05	1.8669e-05	1.18769e-05	4.58356e-05	0.000714632	0.000866906	0.000192323	7.49664e-05	0.0302457	2.46105e-05	0.0206206	0.000114877	0.0795613	10.3484	10.7395	11.5635	12.218	12.3565	12.7679	12.037	12.3359	11.6501	11.5997	11.7389	11.2005	11.7642	11.01	12.1874
FBgn0025583	BomS2	0	1.04098	2.19331	2.77805	2.91374	2.72621	2.73947	2.47217	1.8145	2.17566	2.40525	2.43936	1.20973	2.4313	1.31729	2.39893	0.955757	0.0462909	0.000231133	1.50429e-05	8.13924e-06	1.90643e-05	1.79412e-05	6.18961e-05	0.00140665	0.000251392	8.47439e-05	7.21914e-05	0.0226891	7.49764e-05	0.014132	8.73057e-05	0.0652663	12.0803	12.7328	13.5495	14.0332	14.2211	14.4854	13.6565	13.8087	13.188	13.2684	13.8781	13.4376	13.6908	12.7592	13.3921
FBgn0034328	BomBc1	0	1.7256	3.51415	4.47939	4.18628	4.49618	4.61066	3.58553	2.58823	2.60813	2.88831	3.35635	1.81045	3.71559	1.90356	3.86815	1.14429	0.11498	0.00314333	0.000367183	0.000706604	0.000353678	0.000273987	0.00268621	0.0225475	0.0216529	0.0121195	0.00444071	0.099214	0.00201513	0.0840862	0.00143624	0.28747	9.24408	10.6802	11.9463	12.9098	13.0204	12.942	12.1655	12.5186	10.6587	11.0376	11.4304	9.94803	11.1074	11.2641	11.6809
FBgn0040736	BomS3	0	1.51438	2.60094	2.92921	3.02437	2.72774	2.79329	2.58628	1.95761	2.1708	2.32198	2.43015	1.33068	2.65135	1.52632	2.24777	1.0185	0.00554898	3.1799e-05	7.06738e-06	4.61552e-06	1.76824e-05	1.30922e-05	3.40457e-05	0.000675869	0.000243151	0.00011822	7.08242e-05	0.0128848	2.51609e-05	0.00524869	0.000168325	0.0496038	11.8541	12.8318	13.6414	14.1476	14.1547	14.2923	13.4614	13.6243	13.1309	13.0969	13.6033	13.0281	13.3006	12.7754	13.4693
FBgn0031561	IM33	0	0.9161	1.37058	1.29651	1.86272	1.44375	1.30715	1.23534	1.11318	1.08905	1.08622	1.22694	0.685001	1.59751	0.898298	1.08082	0.752798	0.0306394	0.00236092	0.00364174	0.000128197	0.00153398	0.00342277	0.00519278	0.0104253	0.0119375	0.012128	0.00545063	0.09735	0.0006165	0.0336506	0.0124999	0.0703829	12.8578	13.4729	14.0171	14.1334	14.3059	14.5488	13.7719	13.7172	13.185	13.2781	13.8298	13.5154	13.3432	13.1149	14.449
FBgn0040653	Dso1	0	0.847431	1.82786	2.4201	2.77491	2.63986	2.89779	2.61507	2.06476	2.00438	2.23263	2.49793	1.38769	2.82331	1.65503	2.35031	1.05463	0.0699627	0.000519346	2.36668e-05	4.02422e-06	7.82862e-06	2.21919e-06	8.85637e-06	0.000149017	0.000204646	6.20635e-05	1.5944e-05	0.00521094	3.17941e-06	0.00129325	3.38169e-05	0.0272215	12.236	12.8387	13.6035	14.0243	14.291	14.7323	14.0124	14.3983	13.6548	13.6672	13.8685	13.4753	13.9968	13.279	14.3705
FBgn0001258	Ldh	0	0.32879	0.642677	0.380787	0.532523	0.405924	0.569685	0.587789	0.183094	0.519604	0.663273	0.762361	0.108904	0.500598	0.456622	1.01961	0.198094	0.180079	0.0133248	0.123337	0.0358746	0.101803	0.0258716	0.0220005	0.448248	0.0401126	0.0110011	0.00428601	0.650407	0.0471806	0.0680207	0.00034246	0.412529	9.8978	10.3869	10.8165	10.6052	10.7372	10.727	10.532	10.6574	10.4761	10.1858	10.4435	10.6763	10.9852	9.82043	10.3293
FBgn0283462	IMPPP	0	1.06418	2.01645	2.51169	2.56675	2.45713	2.50014	2.31562	1.77817	1.67284	1.8765	2.13671	1.23529	2.41463	1.23828	1.96675	1.05311	0.0466644	0.000674402	6.79388e-05	5.28225e-05	8.72644e-05	7.16305e-05	0.000167684	0.00204021	0.00331282	0.00129355	0.000385073	0.0230519	0.000106122	0.0227622	0.000850115	0.0487736	13.5053	14.1925	14.8265	15.1535	15.4308	15.3942	14.8399	15.0915	14.3508	14.4785	14.7123	14.3211	14.8548	14.3149	14.9642
FBgn0259918	inaF-B	0	-0.241687	-0.0745232	-0.0802344	-1.08206	0.00539412	0.105734	0.484831	0.600694	0.26801	0.250919	0.026322	0.209669	0.361193	0.448212	0.169428	0.114903	0.386383	0.78761	0.771802	0.000763675	0.984427	0.702543	0.0908735	0.0396475	0.337832	0.368855	0.924128	0.451324	0.200623	0.116163	0.541748	0.678238	7.22851	7.13595	7.29318	7.2777	7.37493	5.64633	7.59757	7.50721	7.97429	7.91809	7.49997	7.74133	7.44277	7.62208	7.61968
FBgn0086359	Invadolysin	0	0.0315172	-0.338189	-1.37143	-1.65087	-1.30628	-1.43766	-1.04135	-0.555926	-1.07304	-0.60736	0.160317	-0.0191857	-0.824759	-0.677273	-0.0399258	-0.132311	0.884408	0.129779	2.98812e-06	2.03563e-07	5.77283e-06	1.54872e-06	9.36602e-05	0.0172236	6.65983e-05	0.0101706	0.462566	0.929467	0.000990645	0.00487647	0.853903	0.543441	11.3641	11.3713	10.785	10.2709	10.0348	9.31214	9.94206	10.0314	10.3112	10.8482	10.4173	10.8113	11.7512	11.3698	10.6413
FBgn0027108	Inx2	0	-0.150457	-0.345238	-0.513486	-0.602992	-0.347548	-0.405994	0.00163215	0.0308035	0.0354176	0.0357678	0.176355	0.297041	0.170759	0.104906	0.327179	0.161959	0.336398	0.0351207	0.00310329	0.000794902	0.0340429	0.0151026	0.991581	0.842221	0.818999	0.817243	0.261892	0.0660166	0.276861	0.50011	0.0446899	0.301652	10.5407	10.244	10.0804	10.2203	10.0729	9.49198	10.1392	10.1691	10.3933	10.4955	10.5351	10.6715	10.7394	10.7665	10.5815
FBgn0015001	iotaTry	0	0.658645	0.734772	0.710369	1.54547	0.934399	1.16186	1.60247	1.52067	1.62658	0.900304	0.870697	1.22171	1.47511	1.57184	1.27213	1.58879	0.0463738	0.0280134	0.0330009	7.14485e-05	0.00687654	0.00127282	4.68837e-05	8.58944e-05	3.92634e-05	0.00879972	0.0108801	0.000811141	0.000120629	5.87731e-05	0.000554621	5.18579e-05	6.38211	7.15686	7.62829	7.75587	7.41933	8.63034	7.53583	8.43343	8.46795	8.24185	8.66025	7.69737	7.38269	7.91026	8.3352
FBgn0030187	CG2961	0	0.420339	0.152096	0.03681	0.671727	-0.112551	0.310825	0.774629	1.26221	0.920568	0.88849	1.00512	0.211307	0.838943	1.17673	0.901209	0.659484	0.053452	0.466342	0.859174	0.00374505	0.588718	0.144751	0.00116957	5.06731e-06	0.000221297	0.000318919	8.4942e-05	0.314514	0.000561447	1.26961e-05	0.000275875	0.00429423	4.24494	4.68054	4.42664	4.19044	4.44315	4.69897	4.47876	4.45611	5.05268	5.69236	5.27343	5.55522	5.07988	4.33743	5.13462
FBgn0010395	Itgbn	0	0.792038	1.00443	0.385576	0.29887	0.541028	0.258849	0.56416	0.674543	0.845991	0.63671	0.827901	0.54515	0.752128	1.02976	0.981434	0.772118	0.00496534	0.000698684	0.140069	0.247586	0.0434323	0.314602	0.0359918	0.0141386	0.00303433	0.0195995	0.00358139	0.0420117	0.00711751	0.000551741	0.000865596	0.00594597	7.96162	8.69273	9.1181	9.00599	8.69705	7.95508	8.6459	8.26502	8.55541	8.64355	8.85803	8.70133	8.79616	8.10407	8.59069
FBgn0259682	Jabba	0	-0.0784329	-0.346063	-1.24022	-0.945892	-1.41178	-1.18881	-0.123262	0.0815132	0.174992	0.282985	0.156002	0.0438561	0.112825	-0.106892	-0.0542738	-0.0373185	0.75203	0.172902	5.90847e-05	0.000967825	1.21262e-05	9.58057e-05	0.620155	0.742655	0.483039	0.261382	0.531245	0.859644	0.649903	0.667092	0.826817	0.880383	11.8611	11.764	11.4706	10.7306	10.7088	10.5934	10.4104	10.6471	11.975	12.3021	12.3104	12.4414	12.2817	12.1742	12.2194
FBgn0028841	jhamt	0	3.51197	3.28252	1.65176	1.16126	0.809643	0.71436	0.699789	0.920882	0.653906	0.819552	0.968606	0.805936	0.363676	0.518441	0.700627	0.147766	1.04879e-11	3.55913e-11	2.40804e-06	0.000183299	0.00459649	0.0106995	0.0121459	0.00167298	0.0180135	0.00420435	0.00107945	0.00475216	0.167307	0.0544725	0.0120579	0.566913	6.5703	10.048	9.57901	9.31308	7.966	6.96586	7.17998	6.95233	6.81582	7.2586	7.27668	7.11958	7.10443	6.82952	6.73879
FBgn0010052	Jhe	0	-0.365524	-0.887998	-0.835053	-0.360642	-0.494429	-0.328378	-0.950156	-2.03674	-2.25213	-2.27034	-0.599361	0.149103	-0.167303	-1.7642	-1.08257	-0.053119	0.295957	0.0168589	0.0235259	0.30228	0.162095	0.346488	0.0113091	7.55887e-06	1.93063e-06	1.72435e-06	0.0937325	0.666239	0.628623	4.54809e-05	0.00472103	0.877627	7.57873	7.21784	6.18527	6.46662	6.24243	6.66896	7.23928	7.30488	6.68088	5.31749	4.83947	5.13947	6.88379	7.70414	7.01742
FBgn0020906	Jon25Bi	0	0.22215	0.155973	1.74987	1.16373	0.656675	1.63606	2.21422	2.4673	1.66802	1.05233	0.820561	4.05776	2.60009	2.97039	1.76729	2.57553	0.737297	0.813679	0.014414	0.0899655	0.326687	0.0210045	0.00290496	0.00118176	0.0189124	0.122789	0.223451	4.54514e-06	0.000734975	0.000195467	0.0135975	0.000802522	6.5703	7.30473	7.62829	7.74043	8.31054	8.01394	7.63485	9.12429	8.8665	9.48722	7.68157	7.44609	7.45741	10.6802	8.20776
FBgn0031654	Jon25Bii	0	0.28196	-0.280041	0.615428	-0.0386191	-0.0267559	1.70467	2.29651	2.09883	0.701443	0.108069	-0.557026	4.26373	2.47764	2.59873	0.705598	2.5952	0.671973	0.674067	0.359432	0.953647	0.967876	0.0171927	0.00225318	0.00450602	0.297756	0.870823	0.405933	2.45914e-06	0.00118584	0.000770574	0.294981	0.000780333	5.63225	6.30449	6.05784	5.98021	6.22252	5.24906	6.08603	7.89548	7.81586	8.42683	5.7025	5.82408	4.53461	9.88244	7.10348
FBgn0031653	Jon25Biii	0	-1.24468	-1.2173	-0.760835	-0.396166	-1.01589	-0.949694	-0.384955	-0.374319	-0.679549	-0.599547	-0.94407	-0.397503	-0.372839	-0.293953	-0.428463	-0.439251	0.00113261	0.00137606	0.0310055	0.241057	0.00566648	0.00892497	0.254176	0.267111	0.0513601	0.08243	0.00927294	0.239528	0.268949	0.380657	0.206136	0.195394	12.961	12.0795	12.056	11.7443	12.2582	12.3402	12.2661	12.4069	12.4994	12.4302	12.2496	12.3089	12.153	12.5903	12.6015
FBgn0035666	Jon65Aii	0	-0.676418	-0.0180508	0.180967	0.578353	-0.0880952	-0.211835	0.054804	-0.350254	-1.10456	-1.07191	-1.06941	-0.264289	-0.0462644	-0.830637	-1.38817	-0.622141	0.0508092	0.95633	0.584438	0.09084	0.789458	0.522625	0.867998	0.294761	0.00288613	0.00363516	0.00369973	0.426427	0.888408	0.0190078	0.000378979	0.0704215	11.0004	10.3567	11.2153	11.097	11.1864	11.181	10.665	10.8408	10.9562	10.3226	9.3064	9.3855	9.90944	10.7441	10.969
FBgn0035886	Jon66Ci	0	0.457701	3.1004	2.23291	1.87526	3.52502	1.3091	1.71841	2.23026	2.56213	-0.24773	1.57835	1.7378	1.48089	1.57764	1.73194	-0.391035	0.621293	0.00284658	0.0237145	0.0530765	0.000964958	0.166679	0.0741895	0.0238609	0.0108386	0.788718	0.0989573	0.0712296	0.120127	0.0990994	0.0721126	0.672721	2.05989	1.61054	3.73372	5.32616	3.85694	2.97989	5.22915	2.52638	3.59279	3.77372	4.45497	2.07407	3.30316	3.11876	2.47265
FBgn0023197	Jon74E	0	0.224389	0.378456	0.492026	1.42825	0.843375	1.01697	1.23765	1.17054	1.05445	1.03722	0.802997	0.906229	1.02759	0.847197	0.716782	0.30399	0.409342	0.170615	0.0794581	2.99056e-05	0.00484125	0.00107231	0.000154845	0.000278501	0.000771735	0.000897794	0.00682681	0.00281749	0.000976919	0.00468546	0.0140186	0.267066	11.9122	11.9895	12.4475	12.4969	12.2097	13.4346	13.0912	13.1249	13.1877	12.951	12.7729	12.7138	12.52	12.4778	12.7382
FBgn0003358	Jon99Ci	0	0.534947	0.236201	0.21342	0.481033	-0.181929	-0.0975121	0.69279	0.933809	0.803332	0.945179	0.653382	1.82191	1.71438	1.98143	1.55596	1.5923	0.133974	0.498319	0.54022	0.17549	0.601122	0.778783	0.0566581	0.0129952	0.0294146	0.0120804	0.0708754	3.30685e-05	6.77616e-05	1.16152e-05	0.000197684	0.000154457	9.73564	10.3913	9.9682	9.9867	9.89562	10.0985	10.0619	10.0575	10.681	10.7489	10.4427	10.6715	10.3952	11.4736	11.0014
FBgn0039777	Jon99Fii	0	-0.943894	-0.825189	-0.891443	-0.704037	-1.1121	-0.997265	-0.734368	-0.645883	-0.952317	-0.586117	-0.711255	-0.25708	-0.790155	-0.62571	-0.374459	-0.457158	0.000507877	0.00171218	0.000869656	0.00580835	9.12215e-05	0.000293896	0.00429132	0.0102921	0.000465845	0.0182624	0.00540596	0.272944	0.00244487	0.0125131	0.116207	0.0587184	13.237	12.5398	12.5183	12.3887	12.3769	12.2629	12.318	12.6322	12.6235	12.5232	12.2364	12.6347	12.6541	13.0394	12.3105
FBgn0043471	kappaTry	0	0.178595	0.368256	0.0963666	0.524079	0.284463	0.214676	0.37718	0.502228	0.524483	0.703711	1.3197	1.19913	0.961485	0.823464	1.49895	1.27086	0.495837	0.168032	0.712108	0.0552442	0.282299	0.414203	0.15844	0.065229	0.0550733	0.0128023	5.14179e-05	0.000151455	0.00130661	0.00450956	1.07042e-05	7.94943e-05	9.09318	9.16741	9.65069	9.71378	9.33633	9.74603	9.48782	9.57155	9.7734	9.66446	9.73841	9.78957	10.3241	9.86669	9.8706
FBgn0030334	Karl	0	0.0814259	0.0833284	-0.273112	0.5279	-0.35457	0.371936	0.727009	0.677482	0.895473	0.774839	0.813258	0.963768	0.967535	0.811873	1.15642	0.78146	0.783041	0.778113	0.360386	0.0854419	0.2384	0.21698	0.0216032	0.0308937	0.00605034	0.0151714	0.0113654	0.00354789	0.00344422	0.0114851	0.000765466	0.014439	5.1645	5.49677	5.12244	5.28418	5.54401	5.59585	5.44604	5.73805	6.00841	6.08252	6.37597	6.11885	5.66323	6.23462	6.22781
FBgn0063923	Kaz1-ORFB	0	0.266046	0.0538322	-0.249838	0.0102875	-0.621492	-0.648722	-0.228362	-0.414976	-0.495393	-0.587094	-0.190533	0.263821	0.148157	0.345759	0.151582	0.428379	0.254316	0.8147	0.283478	0.964252	0.0125715	0.00963817	0.325767	0.08209	0.0409215	0.0175002	0.410544	0.258183	0.520817	0.142836	0.511331	0.0733658	8.7409	8.94801	8.41962	8.52362	8.45831	8.70369	8.01452	7.92404	8.25169	8.00134	8.06659	7.85239	8.32349	8.93772	8.78553
FBgn0261955	kdn	0	-0.0756904	-0.273234	-0.54004	-0.629797	-0.55969	-0.528461	-0.434331	-0.525791	-1.08038	-0.602108	-0.175233	0.0525548	-0.260991	-0.71427	-0.293795	-0.208158	0.594605	0.0650406	0.000978404	0.000218625	0.000704696	0.00118685	0.00560064	0.00124084	2.00996e-07	0.0003469	0.224987	0.711233	0.0769456	5.41434e-05	0.048691	0.152524	13.6667	13.7303	13.3672	13.4405	13.2083	12.7271	13.1944	13.3108	13.2883	13.2114	12.6464	13.1937	13.5541	13.7519	13.4722
FBgn0004167	kst	0	0.084896	0.174691	-0.255195	-0.336594	-0.118669	-0.329475	-0.010939	0.0802887	0.0977918	0.0765159	0.29833	0.317209	0.304558	0.309572	0.427337	0.476925	0.689593	0.414188	0.237328	0.123781	0.577377	0.131457	0.958873	0.70557	0.645679	0.718758	0.169834	0.145614	0.161506	0.155046	0.0547847	0.0339472	11.7027	11.8758	11.9429	11.7438	11.674	11.0681	11.6811	11.5519	11.7837	11.8177	11.8821	11.9633	12.0271	11.834	11.9796
FBgn0028327	l(1)G0320	0	-0.124833	0.072988	0.660749	0.889893	0.975712	0.945999	1.03645	0.761852	0.274492	0.355908	0.373826	0.228232	0.495404	0.263836	0.332562	0.0515352	0.321381	0.558829	2.87087e-05	5.15629e-07	1.28695e-07	2.06554e-07	5.01268e-08	4.61781e-06	0.0369169	0.00887119	0.00639175	0.0777931	0.000647438	0.0440487	0.0135107	0.679122	11.7168	11.5465	11.7703	12.1076	12.38	12.3291	12.5736	12.7038	12.6184	12.4102	11.8491	11.8834	11.8746	11.7458	12.2053
FBgn0043470	lambdaTry	0	-0.0345606	0.363626	0.164274	0.700132	0.587746	0.435211	0.918424	0.836436	0.643546	0.588926	0.880842	0.977544	0.924396	0.8589	1.19298	1.34004	0.907307	0.229079	0.581365	0.02687	0.0586409	0.153152	0.00522855	0.00980984	0.0400699	0.0581791	0.00698871	0.00329643	0.00499174	0.00826805	0.000596393	0.000184796	8.98303	8.89609	9.88461	10.0444	9.65503	9.96818	9.7379	10.1119	10.3868	10.1669	10.0704	10.0002	10.0941	9.99539	10.5033
FBgn0002526	LanA	0	-0.189733	-0.178113	0.0732681	0.28443	0.329014	0.268918	0.601162	0.573553	0.566069	0.432278	0.584815	0.515082	0.592726	0.471872	0.563482	0.425728	0.214165	0.242491	0.625689	0.0687893	0.0377634	0.0840041	0.000603889	0.000934372	0.0010516	0.00840732	0.000782038	0.00234482	0.000690087	0.00459027	0.00109543	0.00928111	8.98904	8.871	9.09124	9.10275	9.22816	9.02552	9.49189	9.42336	9.5535	9.62485	9.70407	9.50932	9.43654	9.36796	9.6473
FBgn0261800	LanB1	0	0.0509503	0.13075	0.0808549	0.277968	0.259744	0.351434	0.798481	0.812204	0.700209	0.586978	0.552599	0.570257	0.772428	0.624193	0.547889	0.448932	0.782477	0.480987	0.661751	0.142494	0.169117	0.0678836	0.000285522	0.00023948	0.00100828	0.00425637	0.00653672	0.00524753	0.000398856	0.00266098	0.00692941	0.0228409	9.17983	9.20052	9.46433	9.29205	9.4108	9.05385	9.44438	9.63858	9.86651	9.89324	9.87461	9.81551	9.40479	9.46791	9.88456
FBgn0040104	lectin-24A	0	-0.906809	-0.452677	4.63623	5.45815	5.87432	4.65195	5.07952	4.34263	2.62804	1.1675	1.01296	0.144644	2.44335	0.8112	0.404554	-1.28959	0.668664	0.830529	0.0380703	0.0165932	0.0107199	0.0374881	0.0244705	0.0505741	0.222566	0.582196	0.632787	0.945449	0.255591	0.701692	0.848296	0.543718	6.18671	5.42961	6.12296	6.00626	11.3479	12.9325	13.2214	12.4332	12.2864	12.0787	10.0166	9.26269	7.48625	6.67532	10.5857
FBgn0040102	lectin-24Db	0	-0.29557	-0.632283	-0.638246	-0.173914	-0.511638	-0.0999898	0.238394	0.344055	0.406292	0.513467	0.49078	0.540956	0.690926	0.472818	0.436618	0.304686	0.176348	0.00710009	0.0066618	0.419254	0.0248313	0.640517	0.271639	0.118415	0.0683431	0.02438	0.0305576	0.0184564	0.00377353	0.036442	0.0515592	0.163978	6.98556	6.80603	6.7081	6.15343	6.86021	7.01472	6.9626	7.21527	7.38353	7.59134	7.68744	7.82542	7.56945	7.51501	7.7925
FBgn0261524	lic	0	0.0610678	-0.0677962	-0.299946	-0.165097	-0.312368	-0.117422	0.0971614	0.0845699	0.00413093	-0.0238071	0.18001	0.284632	0.288633	0.161062	0.300638	0.247497	0.509812	0.46489	0.00360499	0.0846412	0.00263262	0.211606	0.298328	0.363752	0.96424	0.796275	0.06183	0.00529465	0.00479065	0.0919553	0.00354261	0.0131853	9.3898	9.48315	9.31673	9.16769	9.21058	9.03976	9.09435	9.39099	9.43689	9.45805	9.40591	9.39011	9.52605	9.61186	9.52118
FBgn0024740	Lip2	0	0.225796	-0.0645826	-0.541435	-0.790717	-0.643661	-0.494917	-0.178612	-0.155385	-0.438011	-0.211946	-0.0867204	0.24546	0.00251272	0.365142	0.113588	0.626034	0.192882	0.703998	0.00418591	0.000131442	0.00101904	0.00785223	0.299156	0.364821	0.0166144	0.220461	0.610463	0.158501	0.988184	0.0414509	0.505622	0.0013025	7.81366	7.68906	7.56721	7.2777	7.33839	6.93573	7.34205	7.33922	7.51629	7.59134	7.50663	7.49826	7.55591	7.74778	7.57734
FBgn0032264	Lip4	0	-0.337601	-0.948954	-0.274266	0.0998433	-0.280527	-0.273947	0.161978	0.293496	0.202875	0.388809	0.25292	0.145127	0.333825	0.546761	0.773577	0.485371	0.1946	0.00119645	0.288534	0.695633	0.277982	0.28908	0.526938	0.257027	0.429435	0.137858	0.326686	0.570418	0.199429	0.0419164	0.00596865	0.0679691	10.0291	9.63806	9.16008	9.29205	10.3201	10.5344	10.3556	10.1498	10.4083	10.7247	10.5665	10.8351	10.5303	10.2427	10.4897
FBgn0032253	LManI	0	0.327616	0.00117204	-0.678624	-0.268383	-0.173192	0.128898	0.706977	0.487989	0.596956	0.500932	0.663861	1.11253	1.13135	0.832398	1.08813	1.41267	0.230917	0.996517	0.0186902	0.323523	0.521066	0.63215	0.0148253	0.0805836	0.0357552	0.0734374	0.0210604	0.000444661	0.000376682	0.0051603	0.000551428	3.24607e-05	7.93072	8.17761	7.81065	7.36083	7.781	7.8513	7.74125	8.56258	8.70896	8.64659	8.86841	8.84927	8.70096	9.029	9.3431
FBgn0032066	LManIII	0	0.329827	-0.476057	-0.907076	0.166571	0.0248465	1.47637	2.85215	1.18324	1.54244	1.96116	2.21047	2.64039	3.30305	2.56926	2.76058	3.67569	0.56813	0.412088	0.126126	0.772455	0.965559	0.0172002	6.57451e-05	0.0503777	0.0133532	0.00252465	0.000909842	0.000155549	1.09436e-05	0.00020812	9.5297e-05	2.62422e-06	4.98362	5.9202	5.07934	4.44024	5.13925	6.03533	5.99721	7.82453	8.23733	7.26654	7.55881	7.79097	7.5627	8.02113	9.14861
FBgn0032067	LManIV	0	0.13066	-0.51657	-2.04799	0.0428416	-0.222608	0.785931	2.57046	1.48749	1.41587	1.30316	1.61661	1.85639	2.53312	1.97429	1.47701	2.86641	0.847326	0.44965	0.0062182	0.949643	0.743118	0.254491	0.0010289	0.0380981	0.0473101	0.0659267	0.0255242	0.0117818	0.00117188	0.00796596	0.039336	0.000366281	2.38572	2.84015	2.0271	2.15431	1.02691	2.62455	2.33815	4.18114	4.65206	4.62436	4.0064	3.67499	3.83856	4.86708	5.64152
FBgn0032068	LManV	0	1.06237	0.311861	-0.831927	0.75553	0.82098	2.0731	3.07512	2.07468	1.84817	1.74934	2.38122	3.24185	3.58051	2.86869	2.5564	4.07394	0.141886	0.65834	0.245127	0.28975	0.251184	0.00733409	0.000259634	0.0072966	0.0150263	0.0204311	0.00266593	0.000148506	4.82751e-05	0.000519868	0.00148546	9.76298e-06	5.46979	7.17748	6.49505	6.55753	5.95934	7.54031	6.77495	9.55521	9.28232	8.70619	8.55819	8.42408	8.46421	9.51161	10.2866
FBgn0032069	LManVI	0	1.32939	0.542918	-0.553375	0.521892	1.16378	1.73193	2.6134	1.63829	1.69677	1.40562	2.29577	2.8412	3.07294	2.65563	2.64545	3.93446	0.057661	0.420498	0.411752	0.438432	0.0931626	0.0162651	0.000773656	0.022066	0.0182509	0.0458275	0.00237235	0.000345205	0.000152322	0.000666169	0.000690625	7.89069e-06	6.83348	8.78965	8.32593	8.2784	7.51246	8.55637	8.49997	10.4133	10.1184	9.74482	9.77196	9.42871	9.68996	10.1482	11.1554
FBgn0051092	LpR2	0	-0.380466	0.486127	0.932039	1.10196	1.3175	1.29843	1.45655	1.33261	1.19537	0.779201	0.961373	0.550572	1.1941	0.488413	0.430525	0.368782	0.0599428	0.0191571	8.94583e-05	1.187e-05	1.04382e-06	1.28575e-06	2.37787e-07	8.85741e-07	4.05735e-06	0.000577617	6.27944e-05	0.00913798	4.11621e-06	0.0186697	0.0353815	0.0675262	12.1353	11.8647	12.9853	12.7076	13.4917	13.0308	13.6616	13.6762	13.6112	13.4339	13.3	12.9155	13.0317	12.6424	13.5114
FBgn0053087	LRP1	0	-0.053902	-0.203692	-0.663991	-0.634691	-0.601871	-0.867696	-0.523534	-0.468173	-0.127785	0.0565866	-0.0236853	0.0219696	0.0507005	-0.102722	0.298497	0.304581	0.79173	0.323938	0.00360242	0.00502342	0.00726329	0.000342111	0.0171489	0.0307412	0.532978	0.781633	0.90756	0.914227	0.803821	0.615625	0.153914	0.146111	10.0203	10.0311	9.65069	9.46172	9.63634	9.19408	9.53394	9.26491	9.53601	9.53567	10.076	10.2425	10.1693	9.97166	10.0092
FBgn0039114	Lsd-1	0	0.73388	0.435313	-0.479899	-0.807809	-0.971858	-0.677636	0.163798	0.669927	0.101298	-0.152892	-0.0699056	0.463993	0.215073	0.63444	-0.149196	0.331297	0.0232588	0.160498	0.123773	0.0136354	0.00397348	0.0344966	0.589471	0.0363784	0.738023	0.614321	0.817321	0.135976	0.479794	0.0463106	0.622855	0.280486	12.3661	12.9041	12.457	11.7645	11.592	10.9118	11.187	11.4569	12.4782	12.9357	12.4482	12.3423	12.2874	13.091	12.645
FBgn0033450	Lsm11	0	-0.130016	-0.496228	-0.240186	0.239054	-0.151701	0.076614	0.490104	0.59305	0.723564	0.615244	0.656428	0.502686	0.898605	1.00482	1.04144	0.362979	0.5919	0.0506549	0.326205	0.328436	0.532185	0.751507	0.053305	0.0219152	0.00658148	0.017953	0.012325	0.0479893	0.00121598	0.000429664	0.00030018	0.143902	6.3071	5.65213	5.70775	5.44523	5.69613	5.81029	5.80124	5.68563	6.34829	6.41812	6.71181	6.62048	6.62319	6.15904	6.627
FBgn0002562	Lsp1alpha	0	0.846842	0.307295	-0.735336	-1.11384	-2.93377	-1.92071	-1.58974	-0.423655	-1.01102	-0.394448	0.023804	0.487483	1.44497	2.41785	1.97394	2.4165	0.385293	0.750725	0.449866	0.256746	0.00597174	0.057746	0.111236	0.661769	0.301906	0.683682	0.980342	0.614975	0.145528	0.0197287	0.0517151	0.0197888	4.83133	5.65213	4.20397	3.35108	4.22034	3.50257	2.01521	2.74706	2.00641	3.86022	4.07967	4.2626	4.69143	4.86708	5.57422
FBgn0002563	Lsp1beta	0	0.688033	0.160621	-0.668053	-0.803038	-1.52075	-1.83978	-1.3646	-1.32483	-1.57242	-1.18048	-1.32705	0.343649	0.791774	1.37143	0.735755	0.815677	0.289602	0.802123	0.303448	0.218776	0.0260024	0.0086793	0.043301	0.0491363	0.0218687	0.0767104	0.0487918	0.592903	0.225063	0.0423646	0.258403	0.211885	9.96949	10.9496	9.62656	9.31829	9.84768	9.44641	8.79169	7.9686	7.87269	7.89778	8.24441	8.60151	8.68861	10.5518	10.6048
FBgn0002565	Lsp2	0	0.213799	-0.460133	-1.32044	-1.32617	-2.51992	-3.82109	-4.21998	-3.62966	-3.42119	-1.78595	-1.58991	-0.963116	-1.2602	-0.596375	-0.205649	-0.282712	0.690933	0.395587	0.0216224	0.0211288	0.000120973	5.58056e-07	1.25067e-07	1.17529e-06	2.6976e-06	0.00304532	0.0070759	0.0841926	0.0275006	0.2738	0.702097	0.599615	10.1182	10.479	9.24298	9.37438	8.99866	9.18983	7.9028	6.60254	5.09575	6.3747	7.49328	8.7307	9.1403	9.64917	9.06528
FBgn0040765	luna	0	0.261857	1.0539	0.00711616	-0.0468865	0.211636	-0.0251858	0.197101	0.197792	0.397087	0.195574	0.327104	0.178954	0.288512	0.494966	0.209518	0.462926	0.109187	1.45147e-06	0.964111	0.767127	0.190518	0.873511	0.221482	0.219925	0.019389	0.224948	0.0491706	0.265414	0.07956	0.00482362	0.194805	0.00767199	7.40975	7.62296	8.54372	7.85239	7.7184	7.08045	7.79494	7.67121	7.56309	7.61641	7.90967	7.68241	7.77039	7.53508	7.7165
FBgn0002641	mal	0	0.281883	0.72158	1.01871	0.63548	0.726015	0.246311	0.52065	0.552248	0.866007	0.426693	0.619064	0.775494	0.762904	1.10735	0.941504	0.824189	0.304521	0.013846	0.00109998	0.0276162	0.0133523	0.368102	0.0657777	0.0521669	0.0041247	0.12634	0.0313913	0.0088674	0.00984755	0.000506945	0.0021529	0.005888	7.9738	8.14134	8.7774	8.81651	9.14599	8.24853	8.56322	8.17282	8.50437	8.4549	8.48254	8.40598	8.42006	8.42226	8.57356
FBgn0002570	Mal-A1	0	0.682748	1.00632	1.16202	1.27354	0.996283	0.852545	1.16289	1.39998	2.14154	1.92404	2.45391	2.42008	2.22769	2.42402	2.74782	2.3794	0.109437	0.0226675	0.00986616	0.00533264	0.0238843	0.0494036	0.00981919	0.00261872	3.83294e-05	0.000130745	6.90364e-06	8.28516e-06	2.3739e-05	8.11041e-06	1.46744e-06	1.03288e-05	12.2942	12.9302	13.7329	13.9375	13.814	14.1618	13.7388	13.4631	13.8847	14.147	14.5266	14.473	14.7424	14.4629	14.3749
FBgn0002569	Mal-A2	0	0.374003	0.4083	-0.0185781	0.22055	0.112079	0.0164916	0.515368	0.551422	0.869968	0.694451	1.41296	1.3542	1.2268	1.31841	1.61525	1.71763	0.316057	0.274877	0.959767	0.551056	0.761139	0.964282	0.171854	0.145115	0.0266882	0.07065	0.000919888	0.00134115	0.00302147	0.00168635	0.000250685	0.000130242	9.6008	10.0353	10.3133	10.463	10.0617	10.1299	9.85627	10.1655	10.4222	10.4845	10.6273	10.6696	11.0287	10.6494	11.0045
FBgn0002571	Mal-A3	0	0.0580786	0.186265	-0.664029	-0.255896	-0.917002	-0.351376	0.761022	0.629508	0.31516	0.655637	1.30362	1.16146	1.24948	1.15153	1.85877	1.8795	0.893037	0.666964	0.135141	0.555221	0.0439466	0.419702	0.0895221	0.155487	0.468493	0.139872	0.00622394	0.0130863	0.00828116	0.013771	0.000304101	0.000271484	8.86377	9.10958	9.68882	9.55734	8.99573	9.30037	8.61265	9.49936	9.95836	9.82363	9.87975	9.99266	10.4206	10.1035	10.8153
FBgn0033294	Mal-A4	0	0.700484	0.903364	0.00391345	0.524979	-0.176597	0.226908	1.31179	1.26846	1.06299	1.00883	1.83647	1.82623	2.09325	2.18775	2.64296	2.67488	0.256283	0.147407	0.994855	0.391508	0.771316	0.709001	0.0406637	0.0470584	0.0913799	0.107902	0.00612462	0.00636582	0.00229497	0.00159174	0.000270049	0.000238503	8.20315	9.20303	9.86253	9.84048	9.12737	9.59839	8.47962	9.44126	9.90032	9.83835	9.89885	9.72718	10.2764	10.0241	11.0424
FBgn0050360	Mal-A6	0	0.75357	0.815052	1.16629	1.31127	0.859056	0.528731	1.08853	1.50458	1.63527	1.46082	1.83997	1.91531	2.07183	2.1594	2.21973	1.85718	0.144292	0.115918	0.0290462	0.0155659	0.0986354	0.299072	0.0401432	0.00655553	0.00359765	0.00799473	0.00138388	0.000970913	0.000464185	0.000307232	0.00023131	0.00127638	11.4119	11.9574	12.7648	12.9029	12.6949	13.5065	12.9476	11.9333	12.8935	13.1243	12.8563	12.7425	13.1199	12.8923	13.2055
FBgn0033296	Mal-A7	0	0.446247	0.980277	1.47111	1.72949	1.07168	1.36207	1.90608	1.97059	2.42598	2.2085	2.46241	2.91586	2.94216	2.92091	2.80659	3.03877	0.345839	0.0466237	0.00467488	0.00128513	0.0311182	0.0079709	0.0005263	0.000379758	3.88695e-05	0.000114566	3.24924e-05	3.69614e-06	3.26995e-06	3.61018e-06	6.17625e-06	2.09238e-06	10.144	10.8113	11.9017	11.8992	12.358	12.719	11.9101	12.1847	12.5494	12.8044	13.0019	12.9261	12.6758	13.2552	13.3591
FBgn0033297	Mal-A8	0	0.705618	1.18653	1.43721	1.74594	1.10116	1.07874	1.60418	1.84768	2.40079	2.19284	2.15919	2.64458	2.58869	2.66976	2.55373	2.57758	0.0850052	0.00636028	0.00144678	0.000227022	0.0103918	0.0118031	0.000531378	0.000123682	5.03776e-06	1.63739e-05	1.9875e-05	1.32368e-06	1.79022e-06	1.15641e-06	2.16528e-06	1.90149e-06	10.0334	10.8813	11.8377	11.8012	12.1301	12.5897	11.8284	11.6688	12.0696	12.4617	12.8006	12.6225	12.2724	12.8131	12.7423
FBgn0032381	Mal-B1	0	0.351395	1.53906	1.65099	2.5554	2.46713	2.65626	2.26267	1.76806	2.0201	1.96476	1.79548	0.534535	2.50199	2.36148	1.17824	1.23599	0.486898	0.00561145	0.00335156	4.85422e-05	7.30107e-05	3.05556e-05	0.000189586	0.00194289	0.000593896	0.000770936	0.00170889	0.294065	6.21219e-05	0.000119381	0.0276528	0.0216167	8.05628	8.24752	9.37582	9.64495	9.65317	10.6062	10.2478	10.7328	9.86807	9.99472	9.79798	9.56338	9.32523	8.07009	10.1831
FBgn0284442	Mcm3	0	0.201685	0.185849	0.583399	0.974473	1.13798	1.28229	1.13003	0.912869	0.890327	0.654828	0.794266	0.350188	0.583078	0.770849	0.610669	0.283836	0.309796	0.34838	0.00684833	6.33508e-05	9.42402e-06	1.87753e-06	1.03201e-05	0.000132074	0.000173095	0.00295066	0.000551392	0.085439	0.00687402	0.000731743	0.00497698	0.158037	5.77826	6.10372	5.89339	5.72173	6.47898	6.75199	7.09691	7.33071	7.07457	6.97823	6.48787	6.62048	6.33694	6.05169	6.31285
FBgn0262782	Mdh1	0	0.0132527	-0.142255	-0.444308	-0.166564	-0.654257	-0.62288	-0.238551	-0.178375	-0.203308	-0.0794085	0.0116794	0.208597	0.211897	0.152245	0.355284	0.330623	0.909326	0.230031	0.000959909	0.162663	1.42392e-05	2.62932e-05	0.0509864	0.136243	0.0920706	0.497448	0.92005	0.0844791	0.080023	0.20011	0.00574607	0.0093093	13.1208	13.217	12.9329	12.9107	12.8136	12.9739	12.4525	12.6249	12.8131	12.9386	12.953	13.11	13.2065	13.1967	13.2354
FBgn0010241	Mdr50	0	1.22258	0.354098	-0.350448	-0.419554	-0.144795	-0.310102	0.172149	0.0186402	-0.595433	-0.0619913	0.730136	0.964429	0.163865	-0.0788933	0.650053	0.715513	0.000371491	0.230212	0.23488	0.158105	0.618354	0.29135	0.554166	0.948704	0.050493	0.830671	0.019001	0.00303938	0.57323	0.785586	0.0342797	0.0212	8.0038	9.5037	8.43252	8.34627	7.70412	7.33249	8.03698	8.36007	8.58595	8.26185	7.64583	8.12549	8.8019	8.91876	8.12199
FBgn0004797	mdy	0	-0.159916	-0.532623	-1.01322	-0.645888	-0.582471	-0.588327	-0.0645209	-0.0756628	0.0649338	0.446302	0.820351	0.337029	0.178024	-0.214638	0.980581	0.397956	0.333047	0.00354276	3.887e-06	0.000692401	0.00173365	0.00159321	0.693224	0.643893	0.691369	0.0118508	5.60018e-05	0.0495288	0.282559	0.198016	6.03437e-06	0.0226994	9.61642	9.47068	9.03595	8.94668	8.85734	8.67662	9.1235	9.13898	9.48021	9.70593	9.88614	10.2665	10.5846	9.9972	9.89494
FBgn0030993	Mec2	0	0.782611	1.40234	1.11541	1.42694	1.26541	1.31239	1.30278	1.32967	1.27669	1.03864	1.28033	0.835369	1.50227	1.19647	1.24163	0.902409	0.0241764	0.000295917	0.00238299	0.000247449	0.000802528	0.000569829	0.000611209	0.000502391	0.000739167	0.00413258	0.000719849	0.0170021	0.000143292	0.0013252	0.000954218	0.0107597	8.33644	8.61552	9.87045	9.7373	9.4086	9.42126	9.20509	9.46283	9.18345	9.31988	9.26969	9.06354	8.92022	8.33909	9.52342
FBgn0002719	Men	0	0.350644	0.212074	-0.687655	-1.20393	-1.25241	-1.25601	-0.897919	-0.489924	-0.647682	-0.817809	-0.611704	0.133598	-0.201815	0.0636696	-0.42614	0.247281	0.163584	0.392103	0.0101998	7.42901e-05	4.69609e-05	4.53969e-05	0.00140478	0.0568925	0.014662	0.00302157	0.0202087	0.587705	0.415003	0.795534	0.094095	0.31993	14.8057	15.0643	14.6872	14.3378	14.0069	13.2026	13.3643	13.4226	13.7201	14.152	13.9543	13.7606	14.1815	14.9536	14.556
FBgn0004228	mex1	0	0.925761	0.633098	0.47071	0.699555	0.526997	0.341665	0.329583	0.538822	0.833925	0.244444	0.626408	0.750667	0.865702	1.09153	0.76818	1.10093	0.00501033	0.0434532	0.124641	0.0272521	0.0878581	0.258346	0.275031	0.0814541	0.010125	0.415025	0.0454964	0.0188233	0.00795328	0.00136212	0.0165491	0.0012642	8.02736	8.79633	8.85293	8.8813	8.80809	9.19832	8.7413	8.5443	8.58972	8.65871	8.90415	8.4375	8.64771	8.55595	8.9898
FBgn0033234	MFS12	0	1.92328	2.45875	1.28159	0.981874	1.82143	1.51656	1.25991	0.813958	0.85638	0.0554597	0.215773	0.637917	1.04141	0.755764	0.327317	0.833682	0.000417724	2.76744e-05	0.0107227	0.0434574	0.000704724	0.00333958	0.0119114	0.0890857	0.0747187	0.9043	0.640815	0.17666	0.0332631	0.112648	0.480673	0.0821314	8.52203	10.2955	11.0852	10.3028	9.44985	9.30823	9.7293	9.90962	9.24693	9.72045	9.00163	8.02829	8.26228	8.94149	8.83668
FBgn0031307	MFS3	0	-0.63651	-1.09948	-1.40809	-1.05336	-0.958827	-0.791528	-0.204479	-0.802775	-1.03986	-1.07634	-0.892522	-0.406952	-0.402973	-0.753313	-0.887271	-0.00977889	0.018689	0.000262758	1.52916e-05	0.000405205	0.00098554	0.00467461	0.420637	0.00421598	0.000460038	0.000326513	0.00183419	0.117392	0.120803	0.00662437	0.00192635	0.969024	8.748	8.1518	7.40213	7.60204	7.15097	7.35543	7.77504	7.7877	8.37484	7.68911	7.58421	7.68991	7.78786	8.05627	8.03079
FBgn0027579	mino	0	-0.0261449	-0.255199	-0.894696	-1.16644	-1.02482	-0.911163	-0.536552	-0.393558	-0.482455	-0.358801	-0.0245454	0.229664	0.011819	0.216316	0.159294	0.613176	0.927475	0.378969	0.00498799	0.000540593	0.00173409	0.00436954	0.0731027	0.180545	0.104447	0.220413	0.9319	0.42764	0.967176	0.454576	0.580622	0.0429284	12.1604	12.1467	11.7036	11.3172	11.2413	10.6086	11.1559	11.195	11.4232	11.7184	11.791	11.8988	12.2219	12.2668	12.1101
FBgn0026061	Mipp1	0	0.0880697	-0.118097	-0.393828	-0.210534	-0.423893	-0.273789	0.0154074	0.202881	0.297915	0.804673	1.03742	0.662437	0.186815	0.683937	1.42343	0.555739	0.619368	0.5064	0.0353946	0.241807	0.0247084	0.132418	0.930537	0.258767	0.103326	0.000169149	8.18737e-06	0.00113438	0.29722	0.000850775	8.62996e-08	0.00466209	11.0558	11.1519	10.9489	11.0144	10.7115	10.7452	10.8227	11.0728	11.3186	11.3605	11.4043	11.9438	12.0596	11.5433	11.181
FBgn0021776	mira	0	-0.164553	0.0207804	0.00398595	0.0269105	-0.20333	-0.0144383	0.412855	0.332112	0.300736	0.193046	0.721393	0.818839	0.666034	0.545782	0.607332	0.871226	0.506186	0.932723	0.987079	0.912951	0.412764	0.953225	0.104922	0.187013	0.230337	0.436413	0.00760613	0.00305329	0.0126182	0.0362081	0.0212979	0.00185463	5.93596	5.84487	6.26437	5.75285	6.31943	5.87523	5.95065	6.30532	6.59342	6.55409	6.51454	6.52311	6.72349	6.60111	6.87087
FBgn0051720	mthl15	0	1.20626	1.3454	0.676945	0.473962	0.886696	0.683234	0.568374	0.987743	1.16876	0.665271	0.872291	0.992743	1.21059	1.32174	1.24423	0.995448	0.000135323	3.88264e-05	0.0156626	0.0792624	0.00247575	0.014848	0.0383275	0.00098971	0.00019012	0.0172881	0.00281888	0.000945626	0.000130119	4.79267e-05	9.60328e-05	0.000922599	6.00878	7.17748	7.23545	7.04613	6.95978	6.27878	6.6639	6.96338	6.57831	7.0536	6.99356	6.85195	6.81726	6.7459	7.27224
FBgn0035623	mthl2	0	1.06105	1.01427	0.816262	1.12807	0.923182	1.07628	1.63524	1.36457	1.41081	1.25577	1.19642	1.31543	1.5821	1.10041	1.0476	0.561598	0.000873394	0.00130576	0.00698198	0.000490412	0.00284331	0.000766092	6.89789e-06	6.48443e-05	4.39061e-05	0.0001637	0.000272368	9.83836e-05	1.06188e-05	0.000622382	0.00098053	0.0518123	5.56945	6.3415	6.73612	6.10602	6.47898	6.64433	6.63475	6.77552	6.93921	7.06274	7.25312	6.72634	6.33694	6.60111	7.34471
FBgn0014865	Mtk	0	4.2626	4.85705	5.8108	6.51668	6.32106	6.63358	6.14138	6.42335	6.13539	5.73253	6.46106	4.34919	6.94476	5.70171	6.15493	5.64827	0.000183002	4.20095e-05	4.29987e-06	8.64629e-07	1.33843e-06	6.67802e-07	2.00973e-06	1.06425e-06	2.03732e-06	5.16052e-06	9.78422e-07	0.000147441	3.39266e-07	5.54621e-06	1.94873e-06	6.28656e-06	7.72998	11.2187	12.0886	12.2582	13.3939	13.8738	13.2051	13.19	12.102	12.8494	12.9764	11.6458	12.3865	10.1931	14.673
FBgn0038790	MtnC	0	0.616919	0.894306	1.33094	1.88009	1.07965	0.962727	1.20551	1.36347	1.81241	1.54578	0.936658	1.59038	1.51378	1.87088	1.5842	1.56007	0.0101449	0.000537106	5.51069e-06	3.39843e-08	7.39064e-05	0.000257361	1.97827e-05	3.98178e-06	6.07785e-08	6.80122e-07	0.000340545	4.47766e-07	9.21298e-07	3.6754e-08	4.74312e-07	5.94531e-07	9.81393	10.1532	10.7639	10.9571	11.0687	11.8353	11.2346	10.9989	11.0516	11.1433	11.6838	11.2201	10.5285	11.3789	11.3088
FBgn0053192	MtnD	0	0.0894875	0.212752	1.34983	1.83513	1.49972	1.02684	0.928384	0.512945	0.536323	0.104138	-0.218793	1.41872	1.38136	1.58391	0.578506	1.14641	0.788186	0.524754	0.00054707	1.82128e-05	0.000188609	0.00533807	0.0104614	0.13425	0.118334	0.754622	0.513175	0.000335121	0.000437127	0.000104093	0.0936386	0.002316	7.56269	7.5218	7.51155	8.23498	8.30108	9.00148	8.67483	8.60554	8.14806	7.9725	7.66381	7.22655	6.62319	8.81998	8.62851
FBgn0262146	MtnE	0	0.85292	1.19895	2.28932	2.40626	1.72192	1.63387	1.58476	1.40585	1.02697	0.287065	0.109369	2.50338	1.30472	2.10689	0.67513	1.89632	0.0764356	0.0161767	6.63822e-05	3.69525e-05	0.00119821	0.00187707	0.00240854	0.0059118	0.0358925	0.536587	0.813101	2.28253e-05	0.00972115	0.000167233	0.154751	0.000490626	8.09024	8.31419	8.65432	9.54629	9.49204	9.90738	8.86569	9.10695	9.13265	8.85053	7.98789	7.65968	6.94739	9.85477	8.98657
FBgn0053300	Muc30E	0	1.47608	0.989098	0.796621	0.444095	1.10341	1.15413	1.32576	-0.0703525	0.390885	1.12623	0.614237	0.325004	1.11759	-0.0855323	0.41139	1.2549	0.00121244	0.0201662	0.0555508	0.2705	0.010676	0.00800127	0.00295287	0.859328	0.330442	0.00938089	0.132691	0.416684	0.00985211	0.829432	0.306323	0.00447088	6.61764	8.0324	8.26952	8.13815	7.94185	7.25327	8.13911	7.72415	8.15317	7.46592	7.55239	8.11995	7.31197	6.8931	8.27288
FBgn0053265	Muc68E	0	0.471652	1.1306	1.22729	0.889105	1.80092	0.856126	0.52536	1.04311	1.75282	1.09159	1.41848	1.1658	1.29956	1.09541	1.39269	0.55524	0.231876	0.00781653	0.00441014	0.0307537	0.000134813	0.0367505	0.184831	0.0129876	0.000180549	0.00981615	0.00138991	0.00635386	0.00285824	0.00960046	0.00162609	0.162144	10.0565	10.1955	11.0528	11.3042	11.1992	10.9118	12.1017	10.7287	10.5477	11.2849	11.3949	10.9882	11.6727	10.6448	10.9215
FBgn0030999	Mur18B	0	-0.212508	-0.150758	-0.152884	0.0274782	-0.321928	-0.460675	-0.401246	-0.255699	-0.437379	-0.230937	-0.362569	-0.074651	-0.06532	0.172253	0.41793	0.429382	0.276434	0.436638	0.430297	0.886411	0.105578	0.0248671	0.0473954	0.193255	0.0321486	0.238158	0.0707081	0.698434	0.73449	0.375225	0.039683	0.0350714	15.1599	15.1833	15.0197	15.2132	15.0501	15.0927	14.9905	14.9473	14.7797	14.9733	14.7558	15.0006	14.9383	14.83	14.9097
FBgn0010246	Myo61F	0	0.192565	0.56405	0.282218	0.206286	0.646107	0.277024	0.447331	0.760236	0.702729	0.291644	0.884404	0.857495	0.808478	0.843409	1.02936	0.883148	0.489541	0.0524231	0.31449	0.459531	0.0284168	0.323255	0.117597	0.0115699	0.0183038	0.299016	0.00416516	0.00521264	0.00781357	0.00585886	0.00122226	0.00420914	10.7614	11.0219	11.6549	11.498	11.5546	10.9214	11.6308	11.534	11.6085	11.8322	11.753	11.3482	11.8627	11.4878	11.6774
FBgn0031043	Naa20A	0	0.00198335	-0.0170826	-0.061156	0.248864	0.162254	0.336372	0.404982	0.251771	0.229286	0.349114	0.308913	0.254177	0.323809	0.275293	0.34613	0.255272	0.9865	0.884156	0.603089	0.0439732	0.176331	0.00873656	0.00226161	0.0417944	0.0615321	0.00682432	0.0147515	0.0400655	0.0111197	0.0274743	0.00723224	0.0393003	8.51371	8.54191	8.5712	8.71747	8.62683	8.79882	8.90284	9.11688	9.05292	8.81848	8.76669	8.97119	8.88817	8.62311	8.75925
FBgn0030512	Nadsyn	0	-0.17781	-0.121125	-0.721005	-0.883191	-0.499795	-0.330721	-0.0981969	0.110026	-0.0536254	-0.0420861	0.0930324	0.252437	0.160209	0.238311	0.31644	0.285058	0.396862	0.561936	0.00219874	0.000348234	0.024447	0.122983	0.637729	0.59804	0.796672	0.839699	0.655424	0.233265	0.444465	0.259547	0.139027	0.180396	9.28863	9.2427	9.22578	8.74481	8.80809	7.9799	8.99462	9.18455	9.32368	9.60777	9.45321	9.51987	9.58889	9.63296	9.55212
FBgn0002930	nec	0	0.47869	0.864986	1.08885	1.0658	0.952146	1.00065	0.916588	0.567506	0.264032	0.545795	0.653258	0.529341	1.03131	0.470405	0.768943	0.533237	0.0506528	0.00123902	0.000128105	0.000161626	0.000511452	0.000312537	0.000734008	0.0228628	0.264937	0.0278991	0.0101682	0.0323815	0.000229056	0.0544043	0.00325932	0.0312636	11.668	12.2403	12.2394	12.6183	12.8703	12.86	12.4155	12.6793	12.2051	12.1836	12.0909	12.1338	12.1466	12.2479	12.5556
FBgn0036101	NijA	0	1.03568	1.22041	-0.132392	0.125815	0.0793262	-0.167386	-0.18366	-0.160618	-0.567274	-0.636009	-0.376283	0.0513879	-0.257596	-0.384111	-0.390912	0.21149	0.00086643	0.000169938	0.622594	0.639882	0.767624	0.534517	0.495975	0.551014	0.0446807	0.0261604	0.170767	0.848103	0.342331	0.16245	0.155493	0.433915	8.34115	9.39128	9.08035	8.88832	8.30582	8.42879	8.05359	8.19643	7.86649	7.80269	7.71069	7.41023	7.90462	8.13727	7.97318
FBgn0054003	NimB3	0	0.127227	0.508	0.605062	1.45789	1.19058	1.63229	1.85977	1.58226	1.18009	1.44026	1.16837	0.715593	1.23124	0.346775	0.960982	0.313735	0.641323	0.0735196	0.0358934	2.63337e-05	0.000259509	6.22327e-06	1.02462e-06	9.36619e-06	0.000284231	3.05441e-05	0.000314667	0.0150165	0.000182467	0.212012	0.00190405	0.257157	7.13401	7.17748	7.51964	7.4957	7.7184	8.46791	8.12346	8.64382	8.7262	8.66173	8.10219	8.04593	7.72271	7.64995	8.18538
FBgn0028542	NimB4	0	-0.157554	-0.213287	-0.661451	-0.301691	-0.617829	-0.390854	0.461392	0.307703	0.28033	0.476969	0.561515	0.655328	0.868378	0.394188	0.732939	0.447423	0.451387	0.310821	0.00424762	0.156891	0.00688397	0.0711844	0.0359029	0.149195	0.186886	0.030684	0.0126866	0.00454733	0.000407167	0.0689931	0.00190197	0.0412634	6.72239	6.72433	6.62061	5.81313	6.11863	6.2947	5.95065	6.2341	6.90329	6.91901	7.17168	7.37346	7.06675	7.12263	7.35478
FBgn0259896	NimC1	0	-0.309429	-0.849709	-1.14131	-0.708964	-0.962781	-0.283333	0.538458	0.804332	0.863876	0.855019	0.9875	1.13659	0.960638	0.771187	0.821218	0.615533	0.182238	0.00113571	5.49515e-05	0.00485473	0.000348825	0.220282	0.0259845	0.00182055	0.000979763	0.00107457	0.000269557	5.7672e-05	0.000356714	0.00256536	0.00152776	0.0123721	7.44516	7.21784	6.8937	6.03186	6.97175	6.79738	6.84025	7.46895	8.11704	8.46873	8.45182	8.73433	8.50705	8.54114	8.35036
FBgn0028939	NimC2	0	-0.0204862	-0.507751	-1.81076	-1.67566	-1.35003	-1.04227	-0.495418	-0.196819	-0.0264481	0.136822	0.00448153	0.7338	0.532143	0.0624559	0.279931	0.232328	0.954136	0.16437	4.89411e-05	0.000118477	0.00102696	0.00768733	0.174366	0.582014	0.940812	0.701412	0.989961	0.0499844	0.145969	0.86086	0.435491	0.516484	4.8839	5.20707	4.20397	3.17849	3.21742	2.81313	4.01899	3.74192	4.70865	4.93454	5.07271	5.13947	5.18915	6.10636	5.39079
FBgn0002939	ninaD	0	0.318471	-0.249105	-1.40797	-0.166088	-0.638436	0.545424	1.78476	1.32591	1.71849	1.14809	1.66347	1.72576	2.06001	1.06372	2.15106	1.95063	0.554456	0.64326	0.0151005	0.757118	0.242179	0.315467	0.00304902	0.021094	0.00406362	0.0424499	0.00515028	0.00393799	0.000911764	0.0583303	0.000610038	0.00147598	6.99753	7.71749	7.17532	6.62635	6.6675	7.6982	7.37767	9.40321	9.56504	9.09755	9.82885	8.99861	9.18715	9.27257	10.1122
FBgn0030724	Nipsnap	0	-0.0161371	-0.0825958	-0.425818	-0.204836	-0.45731	-0.414643	-0.10149	-0.024709	-0.0795281	-0.147011	0.0746229	0.310114	0.292645	0.168816	0.27137	0.337556	0.882842	0.453799	0.000811621	0.0726866	0.000410678	0.00103331	0.359061	0.82154	0.470511	0.189027	0.49798	0.00949772	0.0135707	0.134091	0.0207792	0.00536543	10.8614	10.8006	10.7588	10.7491	10.5331	10.574	10.528	10.5542	10.7236	10.8282	10.9057	10.8001	11.0312	11.1385	11.1654
FBgn0010222	Nmdmc	0	1.02907	0.725834	1.58793	1.94603	2.10748	1.34741	1.06792	0.504465	0.6638	0.312418	0.371604	0.142704	0.733529	0.916065	0.0943165	0.920902	0.0140619	0.0722547	0.000493036	5.61004e-05	2.14988e-05	0.00213775	0.0112481	0.20208	0.0980204	0.42364	0.342857	0.71299	0.0695151	0.0265162	0.807732	0.0258194	9.10153	10.0536	9.23808	9.98834	10.8148	11.2351	11.1202	10.7182	10.1621	9.52247	9.63283	9.31695	8.91493	9.10816	9.54555
FBgn0016047	nompA	0	-0.323506	-0.517156	-0.187411	-0.291589	-0.0650432	0.00640547	0.30681	0.322378	0.457645	0.6199	0.474499	0.368596	0.426018	0.354818	0.579689	0.603413	0.0517829	0.00352288	0.24484	0.0770261	0.681946	0.967739	0.0638769	0.0525302	0.00835341	0.000766121	0.00655675	0.0287474	0.0130773	0.034519	0.00139619	0.000980113	6.34509	6.20759	5.89339	6.08172	6.28144	5.93737	6.30539	6.40595	6.5003	6.55409	6.73468	6.89151	6.67421	6.62002	6.85678
FBgn0026196	nop5	0	0.0909425	0.508474	0.823693	0.973247	1.13173	1.09948	0.821876	0.459743	0.488241	0.524316	0.435233	0.21991	0.444514	0.446125	0.417998	0.216524	0.482947	0.000708145	2.58681e-06	2.3033e-07	2.1705e-08	3.4528e-08	2.66694e-06	0.00173077	0.00102693	0.000529209	0.00270449	0.0992752	0.00228476	0.00221872	0.00369393	0.104238	9.11258	9.09069	9.65986	9.62617	9.80481	9.94568	10.2345	10.2604	9.76509	9.52743	9.52382	9.51777	9.2111	9.08112	9.45257
FBgn0261675	Npc1b	0	0.919957	1.14421	-0.603648	0.236994	1.09129	1.02409	1.7437	2.06019	0.885217	-0.0503993	1.17355	1.561	1.85661	1.78023	1.70742	1.96567	0.105158	0.0475599	0.278625	0.666629	0.0577334	0.0734283	0.00432437	0.00111985	0.118082	0.926843	0.0426456	0.0092584	0.00267965	0.00370602	0.00503727	0.00168107	7.07871	8.04367	8.76386	8.72533	7.56874	7.97497	8.45064	9.26491	9.60286	9.91487	8.58675	7.77696	8.77001	8.77005	9.6656
FBgn0037782	Npc2d	0	0.496618	0.854344	0.733149	1.17017	1.02547	1.24587	1.6507	1.34552	0.637244	0.333294	0.12601	1.36591	1.24599	0.723605	0.230802	1.00838	0.230455	0.0459734	0.0828159	0.0085709	0.0189085	0.00560546	0.000542032	0.00317863	0.128164	0.416276	0.756891	0.00282754	0.00560144	0.0865994	0.571811	0.0207164	6.92413	7.63791	8.29329	8.63219	8.32462	8.50258	8.45898	9.39303	9.3506	8.63437	7.83228	7.79097	7.59615	9.0674	8.9898
FBgn0039154	Npc2f	0	-0.341764	-0.72791	-0.673481	-0.288304	-1.09325	-0.624631	-0.414873	-0.575028	-1.12341	-0.574434	0.337619	0.727789	-0.230454	-0.538247	0.452865	0.581177	0.0915889	0.00119057	0.00229464	0.150523	1.50556e-05	0.00411142	0.0438484	0.00736974	1.06304e-05	0.00742093	0.0953145	0.00119232	0.246055	0.0112751	0.0292493	0.00685937	9.19551	8.58884	8.67256	8.59833	8.71141	8.84548	8.21985	8.63348	8.78988	8.55878	8.02082	8.58149	9.64591	9.86669	8.9372
FBgn0040813	Nplp2	0	0.156662	-0.201679	-1.08796	-0.561548	-1.08624	-0.533793	0.138729	0.282583	0.0767693	0.0278488	0.0354836	0.3759	0.428689	0.447092	0.395232	0.451156	0.446804	0.32971	2.82423e-05	0.0115115	2.87943e-05	0.0155589	0.499844	0.176889	0.707743	0.891658	0.86224	0.0773503	0.0463713	0.0385498	0.064346	0.0369936	14.8409	14.8817	14.2913	13.7529	13.9739	14.2898	13.8926	14.4106	14.8844	14.9907	15.0102	14.945	14.9773	15.2509	15.2632
FBgn0042201	Nplp3	0	-1.18908	-1.35373	-1.32168	-1.20624	-1.35722	-1.68076	-1.16344	-1.0818	-0.944667	-0.484504	-0.899392	-0.604466	-1.35968	-1.32245	-0.800206	-1.23468	0.00223344	0.000721099	0.000899273	0.0019864	0.000703991	7.65225e-05	0.00265989	0.00462086	0.0114586	0.16879	0.015352	0.0900599	0.000692131	0.000894505	0.02866	0.00163505	10.3284	9.87578	9.48305	9.89554	9.85093	9.94568	9.80812	9.65571	9.81428	9.93369	10.0512	10.6399	9.98084	10.5432	9.73272
FBgn0029147	NtR	0	0.0523099	-0.0337971	-0.224382	0.120026	-0.491634	-0.122718	0.665545	0.692249	0.814703	0.693926	0.917621	1.08678	1.11125	0.89647	0.787898	0.740107	0.791823	0.864522	0.264739	0.546275	0.0206003	0.537397	0.00281792	0.00205474	0.000476678	0.00201427	0.000139721	1.93276e-05	1.46039e-05	0.000179639	0.000656845	0.00116269	7.92446	8.10951	8.22572	7.3507	7.97197	7.76255	7.63485	7.95759	8.4883	8.68265	8.99691	8.88889	8.74338	8.84431	8.98009
FBgn0032433	Oatp33Ea	0	0.572481	0.784465	0.561437	0.410474	0.796064	0.480264	0.775368	0.858507	0.899742	0.366833	0.718289	1.00728	0.979935	0.999164	0.719667	0.832895	0.0372666	0.00621381	0.040689	0.125309	0.00560916	0.0759226	0.00673175	0.00321619	0.00221921	0.168223	0.0110658	0.00083615	0.00107251	0.000900296	0.0109351	0.00404413	8.49693	9.0268	9.40883	9.42838	9.21814	8.88806	9.49595	9.26491	9.59349	9.54223	9.33661	9.03144	9.18496	9.38465	9.51222
FBgn0050052	Obp49a	0	0.302701	-0.00305886	0.390627	0.467583	0.36508	1.11776	1.22566	1.30298	1.0711	1.20741	1.21089	1.14902	1.21179	1.21698	1.28355	1.3048	0.248962	0.990545	0.141096	0.0815362	0.167543	0.000286006	0.000106909	5.31861e-05	0.000438674	0.000126184	0.000122248	0.000214878	0.000121252	0.000115672	6.33389e-05	5.232e-05	7.47973	7.97468	7.64317	7.70904	8.38408	7.97002	7.9028	8.94357	8.70549	8.7351	8.44143	8.53646	8.53147	8.32763	8.77432
FBgn0034468	Obp56a	0	0.108586	0.100272	-0.381853	0.808512	-0.266112	-0.118332	0.761498	0.34345	0.608359	0.649912	0.571079	0.467253	0.773982	0.849478	1.39812	0.525653	0.740239	0.759439	0.250989	0.0210897	0.419727	0.717949	0.0286902	0.30031	0.0742596	0.0578707	0.0923035	0.163498	0.0264556	0.0160482	0.000326156	0.1193	9.36227	9.51792	9.75194	9.92657	9.43695	10.3844	9.61454	9.38484	10.4411	9.64935	9.85648	10.6763	10.2388	10.0435	10.4782
FBgn0046875	Obp83g	0	-0.256804	-1.00018	-0.729061	-0.819261	-1.43178	-1.01667	-0.776491	-0.857106	-0.821706	-0.347494	-0.192373	-0.0728793	0.205906	-0.905241	0.0921076	-0.201144	0.458983	0.00807745	0.044525	0.0257548	0.000430259	0.00724447	0.0334886	0.0203313	0.0253673	0.319086	0.577919	0.832487	0.55169	0.0149747	0.789294	0.560848	5.03101	5.12455	3.84083	4.58558	4.37263	4.37897	3.34016	4.32516	4.00801	4.41168	4.39881	4.61738	5.22381	4.98849	5.39079
FBgn0039685	Obp99b	0	-0.209086	-0.355072	-0.720682	-0.697227	-1.42417	-1.92295	-1.61204	-1.36274	-1.09443	-1.45468	-2.0239	-1.38787	-1.11914	0.641453	0.235265	-0.189678	0.728246	0.556289	0.238677	0.253779	0.0262383	0.00409534	0.013279	0.0325716	0.0799795	0.0235362	0.00277015	0.0298265	0.073889	0.292542	0.695941	0.752538	11.2863	10.8591	10.291	10.1837	10.4542	10.7481	10.0714	9.18927	9.34615	9.29098	9.56268	8.69389	9.06105	9.90768	9.94242
FBgn0031097	obst-A	0	0.159923	-0.296759	-1.13022	-1.1129	-0.574796	-0.68185	-0.500232	-0.115221	-0.883464	-1.31175	-1.50861	0.111228	-0.323299	-0.566538	-0.94312	-0.151321	0.601801	0.336922	0.00126914	0.00145077	0.0711614	0.0350847	0.112817	0.706483	0.00829521	0.000310916	6.8396e-05	0.716174	0.296537	0.0749909	0.00530963	0.621359	7.79319	8.06595	7.51964	7.28836	6.9477	6.41605	7.2869	7.57362	7.28461	7.72989	7.17168	6.78352	6.74751	8.38957	7.44231
FBgn0027600	obst-B	0	-0.0972649	-0.125871	-0.238238	0.302922	-0.500336	-0.164091	-0.175779	-0.496318	-1.08838	-0.66939	-0.829061	0.0153706	-0.343239	-0.672384	-0.779446	-0.190882	0.715124	0.63708	0.375328	0.262521	0.0713493	0.539328	0.511123	0.073471	0.00050385	0.0191658	0.00497494	0.953929	0.206237	0.0187018	0.00762501	0.475939	5.77826	5.70988	5.91806	5.40663	5.72472	5.99694	5.10712	5.76356	5.29373	4.97387	4.65999	5.26524	5.15364	5.9357	5.31035
[truncated: 132 more rows]
[truncated: 26 more columns]

## Sheet: Results spline fitting
This table contains results from the spline fitting in Limma-Voom, for genes that were DE based on both replicates A and B.
[truncated: 382 more rows]
